# Supplementary material for: Comparative Genome Analysis of Mycobacterium avium Revealed Genetic Diversity in Strains that Cause Pulmonary and Disseminated Disease
Source: PLoS One. 2013 Aug 21;8(8):e71831. doi: 10.1371/journal.pone.0071831 (PMC3749206; doi:10.1371/journal.pone.0071831)
Supplement: Table S2 — List of strain TH135-specific regions and CDS found in each region. (XLS) [file pone.0071831.s002.xls]

## Sheet: TH135_specific region
Table S2. List of strain TH135-specific regions and CDS found in each region.
Resion (GC%)	Start	End	Strand	locus_tag	product	Species with most similar sequence	aa sequence identity (%)
SR-1 (66.0)
	11082	11154	+	MAH_t002	tRNA-Ala
	11284	11448	+	MAH_0009	transposase	M. paratuberculosis	94
	11541	12776	+	MAH_0010	transposase, Mutator family protein	M. paratuberculosis	100
	12862	13152	+	MAH_0011	hypothetical protein	M. gilvum	69
	13597	14748	+	MAH_0012	replication protein	M. fortuitum	85
	15151	18579	+	MAH_0013	hypothetical protein	M. marinum	58
	19520	19954	-	MAH_0014	hypothetical protein	M. vanbaalenii	96
	19954	20538	-	MAH_0015	resolvase domain-containing protein	M. vanbaalenii	96
	20756	23854	-	MAH_0016	MmpL family protein	M. rhodesiae	97
	23958	24386	-	MAH_0017	hypothetical protein	M. rhodesiae	96.48
	24466	25137	-	MAH_0018	transcriptional regulator	M. rhodesiae	88.07
	25134	25637	-	MAH_0019	uncharacterized protein	M. rhodesiae	92.98
	25742	26404	+	MAH_0020	TetR family transcriptional regulator	M. rhodesiae	85
	26552	27103	+	MAH_0021	hypothetical protein	M. abscessus	85
	27100	28023	+	MAH_0022	hypothetical protein	Pseudonocardia dioxanivorans	47
	28020	28427	+	MAH_0023	hypothetical protein	M. vanbaalenii	57
	28507	28842	-	MAH_0024	hypothetical protein
	29161	29979	+	MAH_0025	chromosome partitioning protein	M. marinum	97
	29976	30380	+	MAH_0026	hypothetical protein	M. abscessus	79
	30555	30917	+	MAH_0027	hypothetical protein	M. marinum	76
	31167	31700	+	MAH_0028	hypothetical protein	M. rhodesiae	86
	31839	32027	-	MAH_0029	hypothetical protein	M. tusciae	78
	32024	32920	-	MAH_0030	hypothetical protein	M. colombiense	31
	32917	35397	-	MAH_0031	hypothetical protein	M. tusciae	51
	35449	36036	-	MAH_0032	hypothetical protein	M. tusciae	49
	36456	37691	+	MAH_0033	transposase, Mutator family protein	M. paratuberculosis	100
	37808	38797	+	MAH_0034	transposase	M. paratuberculosis	100
SR-2 (63.3)
	779143	782040	-	MAH_0778	MmpL5 protein	M. paratuberculosis	97
	782200	783588	-	MAH_0779	hypothetical protein	M. smegmatis	53
	783591	784793	-	MAH_0780	cytochrome P450	M. paratuberculosis	63
	784899	786047	+	MAH_0781	luciferase family protein	M. sp. JLS	68
	786102	788519	+	MAH_0782	L-carnitine dehydratase/bile acid-inducible protein F	M. xenopi	67
	788516	789319	-	MAH_0783	hypothetical protein	M. vanbaalenii	68
	789438	790802	+	MAH_0784	hypothetical protein	M. liflandii	34
	790822	791628	-	MAH_0785	hypothetical protein	Methylomicrobium album	49
	791648	792805	-	MAH_0786	cytochrome P450 150A6 Cyp150A6	M. xenopi	62
	793066	793893	-	MAH_0787	short chain dehydrogenase	M. ulcerans	64
	793984	795348	-	MAH_0788	cytochrome P450	M. intracellulare	95
	795387	795587	-	MAH_0789	ferredoxin	M. paratuberculosis	100
	795646	796347	-	MAH_0790	dehydrogenase	M. paratuberculosis	100
	796630	798171	+	MAH_0791	aldehyde dehydrogenase	M. paratuberculosis	99.81
	798168	799373	+	MAH_0792	L-carnitine dehydratase/bile acid-inducible protein F	M. paratuberculosis	99.5
	799370	799759	-	MAH_0793	hypothetical protein	Lactobacillus saerimneri	31
	799647	800459	+	MAH_0794	ABC-type transport system	M. marinum	93.89
	800486	801331	+	MAH_0795	ABC-type transport system	M. marinum	91.81
	801455	802618	+	MAH_0796	virulence factor Mce family protein	M. parascrofulaceum	68
	802615	803649	+	MAH_0797	virulence factor Mce family protein	M. kansasii	74
	803642	804766	+	MAH_0798	virulence factor Mce family protein	M. colombiense	73
	804763	806271	+	MAH_0799	virulence factor Mce family protein	M. colombiense	70
	806268	807449	+	MAH_0800	virulence factor Mce family protein	M. intracellulare	68
	807449	809221	+	MAH_0801	virulence factor Mce family protein	M. colombiense	59
	809262	809717	-	MAH_0802	hypothetical protein	M. colombiense	52
	809777	810400	-	MAH_0803	hypothetical protein	M. smegmatis	45
SR-3 (70.2)
	999998	1001680	+	MAH_0996	hypothetical protein	M. paratuberculosis	98.93
	1001688	1002569	-	MAH_0997	hypothetical protein	M. paratuberculosis	99.32
	1002572	1003681	-	MAH_0998	hypothetical protein	M. paratuberculosis	98.91
	1003951	1004406	+	MAH_0999	hypothetical protein	M. paratuberculosis	100
	1004403	1004888	+	MAH_1000	hypothetical protein	M. paratuberculosis	99.38
	1004897	1005955	-	MAH_1001	hypothetical protein	M. paratuberculosis	100
	1005952	1007754	-	MAH_1002	glycosyltransferase	M. paratuberculosis	97.67
	1007751	1009226	-	MAH_1003	hypothetical protein	M. paratuberculosis	99.59
	1009238	1010818	-	MAH_1004	hypothetical protein	M. paratuberculosis	99.03
	1010803	1011375	-	MAH_1005	hypothetical protein	M. paratuberculosis	100
	1011402	1012598	-	MAH_1006	PPE family protein	M. avium subsp. avium	100
SR-4 (63.5)
	1888144	1888554	+	MAH_1770	hypothetical protein	M. paratuberculosis	97.04
	1888702	1888983	+	MAH_1771	transposase IS3/IS911	M. marinum	94.62
	1889025	1889819	+	MAH_1772	integrase	M. parascrofulaceum	91
	1890136	1891302	-	MAH_1773	DNA (cytosine-5-)-methyltransferase	Gordonia amarae	79
	1891429	1891818	+	MAH_1774	DNA mismatch endonuclease Vsr	Gordonia amarae	74
	1891967	1894798	+	MAH_1775	adenine specific DNA methylase	Gordonia amarae	67
	1894798	1898214	+	MAH_1776	hypothetical protein	Gordonia amarae	85
	1898214	1898528	+	MAH_1777	hypothetical protein	Gordonia amarae	70
	1898428	1899222	-	MAH_1778	integrase	M. parascrofulaceum	91
	1899264	1899545	-	MAH_1779	transposase, ISMyma01_aa1	M. marinum	94.62
	1899618	1899911	-	MAH_1780	hypothetical protein	Streptomyces cattleya	40
	1899973	1900395	+	MAH_1781	hypothetical protein	Rhodococcus wratislaviensis	31
	1900400	1900918	+	MAH_1782	hypothetical protein	M. smegmatis	29
	1900949	1901272	-	MAH_1783	hypothetical protein	Stigmatella aurantiaca	41
	1901436	1901507	-	MAH_t030	tRNA-Val
SR-5 (64.1)
	2824658	2825335	+	MAH_2582	hypothetical protein	M. paratuberculosis	98.6
	2825362	2825817	-	MAH_2583	hypothetical protein	M. paratuberculosis	100
	2825946	2826560	-	MAH_2584	TetR family transcriptional regulator	M. paratuberculosis	99.02
	2826639	2827562	+	MAH_2585	NAD-dependent epimerase/dehydratase	M. paratuberculosis	98.7
	2827657	2828085	+	MAH_2586	hypothetical protein	M. avium	94
	2828145	2828411	+	MAH_2587	hypothetical protein	M. avium	100
	2828583	2828918	-	MAH_2588	hypothetical protein	M. phlei	44
	2829480	2830037	-	MAH_2589	hypothetical protein	M. paratuberculosis	98.38
	2830070	2831488	-	MAH_2590	catalase	M. paratuberculosis	96.49
	2831690	2832340	-	MAH_2591	hypothetical protein	M. paratuberculosis	96.65
	2832395	2833291	+	MAH_2592	alpha/beta hydrolase	M. paratuberculosis	98.99
	2833519	2833740	+	MAH_2593	HicB family protein	M. marinum	90.28
	2833737	2834042	+	MAH_2594	transcriptional modulator of MazE/toxin MazF	M. marinum	87.64
	2834108	2835079	-	MAH_2595	site-specific recombinase XerD	M. chubuense	72
	2836140	2836649	+	MAH_2596	hypothetical protein	M. parascrofulaceum	69
	2837007	2838734	+	MAH_2597	integrase catalytic subunit	M. sp. JDM601	83
	2838839	2839747	+	MAH_2598	ATP/GTP-binding protein	M. sp. JDM601	92
	2839749	2840597	+	MAH_2599	hypothetical protein	M. smegmatis	45
	2840690	2841121	+	MAH_2600	hypothetical protein	Phenylobacterium zucineum	53
	2841279	2841722	-	MAH_2601	class I and II aminotransferase	Labrenzia aggregata	61
	2841719	2842438	-	MAH_2602	aminotransferase, classes I and II family protein	M. avium	78
	2842961	2843233	-	MAH_2603	haloacid dehalogenase, type II	M. avium	98
	2843325	2843798	-	MAH_2604	transposase	M. phlei	98
	2843832	2844113	+	MAH_2605	hypothetical protein	Thalassospira profundimaris	45
	2844334	2846286	+	MAH_2606	hypothetical protein	Pseudomonas mandelii	49
	2846283	2847086	-	MAH_2607	transposase	Verrucosispora maris	89
	2847083	2848306	-	MAH_2608	integrase catalytic protein	Micromonospora sp. ATCC 39149	72
	2848431	2848790	+	MAH_2609	hypothetical protein	Pseudomonas putida	51
	2848787	2849131	-	MAH_2610	transposase	M. tusciae	95
	2849134	2850369	-	MAH_2611	transposase	M. tusciae	87
	2850408	2850884	-	MAH_2612	haloacid dehalogenase, type II	M. paratuberculosis	96
	2851159	2851524	+	MAH_2613	hypothetical protein	M. avium	100
	2851791	2851976	+	MAH_2614	hypothetical protein	M. paratuberculosis	100
	2852021	2852848	-	MAH_2615	acyl-CoA thioesterase	M. paratuberculosis	99.27
	2852875	2853936	-	MAH_2616	GTPase, G3E family	M. paratuberculosis	98.53
	2853997	2854353	-	MAH_2617	hypothetical protein	M. paratuberculosis	73.5
	2854350	2854982	-	MAH_2618	TetR family transcriptional regulator	M. paratuberculosis	98.1
	2855108	2856025	+	MAH_2619	FAD-dependent oxidoreductase	M. marinum	77
SR-6 (68.5)
	3012487	3030396	-	MAH_2754	Non-ribosomal peptide synthetase protein	M. sp.MOTT36Y	84
SR-7 (62.5)
	3203692	3204213	-	MAH_2920	hypothetical protein	M. avium	93
	3204721	3207816	-	MAH_2921	hypothetical protein	Gordonia polyisoprenivorans	84
	3207818	3208801	-	MAH_2922	hypothetical protein	Gordonia amarae	70
	3208809	3210122	-	MAH_2923	hypothetical protein	Gordonia polyisoprenivorans	77
	3210230	3210511	+	MAH_2924	transposase, ISMyma01_aa1	M. marinum	94.62
	3210553	3211347	+	MAH_2925	integrase	M. marinum	87.88
	3211247	3212260	-	MAH_2926	hypothetical protein	M. colombiense	70
	3212687	3212923	-	MAH_2927	hypothetical protein	M. tuberculosis	52
	3213233	3214432	-	MAH_2928	probable phirv2 prophage integrase	M. xenopi	70
	3214667	3215017	+	MAH_2929	hypothetical protein	M. parascrofulaceum	85
	3215020	3215337	+	MAH_2930	hypothetical protein	M. parascrofulaceum	67
	3215412	3215666	+	MAH_2931	hypothetical protein
	3215663	3216085	+	MAH_2932	hypothetical protein
	3216244	3217029	-	MAH_2933	hypothetical protein	M. ulcerans	24
	3217152	3217604	-	MAH_2934	hypothetical protein	M. fortuitum	43
	3217619	3217999	-	MAH_2935	hypothetical protein	M. abscessus	58
	3218111	3218425	-	MAH_2936	hypothetical protein
	3219030	3220265	-	MAH_2937	transposase, Mutator family protein	M. paratuberculosis	100
	3220483	3222252	+	MAH_2938	hypothetical protein	M. avium	83
	3222414	3222905	+	MAH_2939	hypothetical protein	M. intracellulare	82
	3222989	3223600	-	MAH_2940	hypothetical protein	M. abscessus	51
SR-8 (63.2)
	3321718	3324927	-	MAH_3054	HsdR family type I site-specific deoxyribonuclease	M. vanbaalenii	79
	3324924	3326042	-	MAH_3055	hypothetical protein	M. tusciae	82
	3326062	3327156	-	MAH_3056	hypothetical protein	Isoptericola variabilis	47
	3327149	3328777	-	MAH_3057	type I restriction/DNA methylase hsdM	M. canettii	92
	3328792	3330660	-	MAH_3058	hypothetical protein	M. tusciae	62
	3330720	3331040	-	MAH_3059	hypothetical protein
	3330921	3332237	+	MAH_3060	Fis family transcriptional regulator	M. vanbaalenii	61
	3332326	3333564	-	MAH_3061	hypothetical protein	M. paratuberculosis	99.03
	3333565	3334299	-	MAH_3062	hypothetical protein	M. paratuberculosis	97.95
SR-9 (64.6)
	3474781	3476184	+	MAH_3199	site-specific integrase	M. marinum	93.58
	3476106	3476390	-	MAH_3200	hypothetical protein	M. abscessus	58
	3476390	3478003	-	MAH_3201	replication initiator protein	M. marinum	79.74
	3478000	3479400	-	MAH_3202	DNA segregation ATPase FtsK/SpoIIIE-like protein	M. marinum	90.56
	3479503	3479808	-	MAH_3203	regulatory protein	M. marinum	95.05
	3479801	3479989	+	MAH_3204	hypothetical protein
	3480000	3481214	+	MAH_3205	hypothetical protein	M. sp.MOTT36Y	79.55
	3481211	3481930	+	MAH_3206	amidase	M. sp.MOTT36Y	82.7
	3482341	3482838	+	MAH_3207	integral membrane protein	M. rhodesiae	63
	3482831	3483547	+	MAH_3208	flavodoxin-like protein	M. rhodesiae	83
	3483568	3484209	+	MAH_3209	ECF subfamily RNA polymerase sigma-24 factor	M. smegmatis	71
	3484206	3484439	+	MAH_3210	hypothetical protein	M. vanbaalenii	70
	3484600	3485112	+	MAH_3211	hypothetical protein
	3485233	3485871	+	MAH_3212	TetR family transcriptional regulator	M. massiliense	62
	3486016	3486930	+	MAH_3213	haloalkane dehalogenase	M. vanbaalenii	75
	3486986	3488308	+	MAH_3214	hypothetical protein	M. intracellulare	59
	3488427	3489704	+	MAH_3215	glutamate-cysteine ligase GshA	M. canettii	70
	3489760	3490725	+	MAH_3216	hypothetical protein	M. colombiense	76
	3490953	3491141	-	MAH_3217	haloacid dehalogenase	M. colombiense	77
	3491141	3491656	-	MAH_3218	haloacid dehalogenase	M. tusciae	61
	3491731	3492198	-	MAH_3219	response regulator receiver domain	M. rhodesiae	74
	3492254	3492805	-	MAH_3220	hypothetical protein	Rhodopirellula europaea	48
	3493145	3493765	-	MAH_3221	hypothetical protein	Frankia sp. QA3	44
	3493902	3494390	+	MAH_3222	hypothetical protein	Streptomyces acidiscabies	34
	3494657	3495349	+	MAH_3223	hypothetical protein	Rhizobium leguminosarum	61
	3495877	3497457	+	MAH_3224	transposase	M. indicus pranii	99
	3497454	3498257	+	MAH_3225	IstB domain-containing protein ATP-binding protein	M. indicus pranii	100
	3498297	3498875	+	MAH_3226	hypothetical protein	M. indicus pranii	100
	3498881	3499219	+	MAH_3227	hypothetical protein	M. indicus pranii	100
	3499255	3500178	-	MAH_3228	hypothetical protein	Kineococcus radiotolerans	49
	3500178	3500999	-	MAH_3229	hypothetical protein	Kineococcus radiotolerans	50
	3500996	3501304	-	MAH_3230	hypothetical protein	Rothia aeria	38
	3501394	3502245	-	MAH_3231	hypothetical protein	Frankia sp. QA3	63
	3502260	3502748	-	MAH_3232	hypothetical protein	Flavobacterium sp. F52	35
	3502995	3503579	+	MAH_3233	hypothetical protein	M. tusciae	45
SR-10 (68.2)
	4768415	4769398	-	MAH_4467	chromosome condensation protein	M. parascrofulaceum	99
	4769573	4771576	+	MAH_4468	hypothetical protein	M. parascrofulaceum	99
	4771573	4772121	-	MAH_4469	hypothetical protein	M. parascrofulaceum	100
	4772217	4773128	-	MAH_4470	hypothetical protein	M. parascrofulaceum	100
	4773183	4773578	+	MAH_4471	Ketosteroid isomerase-related protein	M. parascrofulaceum	100
	4773575	4773955	-	MAH_4472	hypothetical protein	M. parascrofulaceum	100
	4774015	4774839	-	MAH_4473	hypothetical protein	M. parascrofulaceum	99
	4774849	4775631	-	MAH_4474	Nucleoside-diphosphate-sugar epimerase	M. parascrofulaceum	99
	4775905	4776411	-	MAH_4475	hypothetical protein	M. parascrofulaceum	100
	4776502	4777014	+	MAH_4476	methionine sulfoxide reductase A	M. parascrofulaceum	99
	4777022	4778347	-	MAH_4477	Cytochrome P450	M. parascrofulaceum	99
	4778477	4779088	+	MAH_4478	TetR family transcriptional regulator	M. parascrofulaceum	100
	4779129	4779341	+	MAH_4479	molybdenum-binding protein	M. parascrofulaceum	100
	4779345	4780388	+	MAH_4480	hypothetical protein	M. parascrofulaceum	99
	4780454	4781344	-	MAH_4481	hypothetical protein	M. parascrofulaceum	99
	4781374	4782609	-	MAH_4482	hypothetical protein	M. parascrofulaceum	99
	4782638	4783225	+	MAH_4483	hypothetical protein	M. parascrofulaceum	99
	4783222	4784334	+	MAH_4484	hypothetical protein	M. parascrofulaceum	98
	4784331	4785371	-	MAH_4485	hypothetical protein	M. parascrofulaceum	99
	4785371	4785895	-	MAH_4486	hypothetical protein	M. parascrofulaceum	100
	4785947	4787056	-	MAH_4487	hypothetical protein	M. parascrofulaceum	100
	4787139	4788167	-	MAH_4488	hypothetical protein	M. parascrofulaceum	99
	4788325	4788972	+	MAH_4489	TetR family transcriptional regulator	M. parascrofulaceum	99
	4789021	4789416	-	MAH_4490	hypothetical protein	M. parascrofulaceum	100
	4789454	4790059	-	MAH_4491	Histone acetyltransferase HPA2	M. parascrofulaceum	100
	4790150	4791211	+	MAH_4492	hypothetical protein	M. parascrofulaceum	99
	4791208	4792125	-	MAH_4493	hypothetical protein	M. parascrofulaceum	99
	4792277	4792855	+	MAH_4494	hypothetical protein	M. parascrofulaceum	99
	4792912	4793808	-	MAH_4495	Mn2+ dependent catalase	M. parascrofulaceum	99
	4793973	4794671	+	MAH_4496	hypothetical protein	M. parascrofulaceum	100
	4794711	4796048	+	MAH_4497	FadE1_3 protein	M. parascrofulaceum	100
	4796117	4796572	-	MAH_4498	ZbpA protein	M. parascrofulaceum	99
	4796735	4797025	+	MAH_4499	hypothetical protein	M. parascrofulaceum	97
	4797144	4797317	+	MAH_4500	hypothetical protein	M. parascrofulaceum	98
	4797352	4798020	-	MAH_4501	hypothetical protein	M. parascrofulaceum	99
	4798094	4798492	-	MAH_4502	hypothetical protein	M. parascrofulaceum	100
	4798573	4799187	-	MAH_4503	hypothetical protein	M. parascrofulaceum	99
	4799219	4799539	-	MAH_4504	hypothetical protein	M. parascrofulaceum	96
	4799776	4800207	+	MAH_4505	MmpS4_1 protein	M. parascrofulaceum	99
	4800204	4803122	+	MAH_4506	MmpL5_5 protein	M. parascrofulaceum	99
