# Supplementary material for: Comparative Genome Analysis of Mycobacterium avium Revealed Genetic Diversity in Strains that Cause Pulmonary and Disseminated Disease
Source: PLoS One. 2013 Aug 21;8(8):e71831. doi: 10.1371/journal.pone.0071831 (PMC3749206; doi:10.1371/journal.pone.0071831)
Supplement: Table S3 — List of strain 104-specific regions and CDS found in each region. (XLS) [file pone.0071831.s003.xls]

## Sheet: M. avium104-ex (2)
Table S3. List of strain 104-specific regions and CDS found in each region.
Region (GC%)	Start	End	Strand	Locus_tag	Product	Species with most similar sequence	aa sequence identity (%)
SR-11 (68.9)
	254201	254276	+	MAV_0252	tRNA-Arg	M. smegmatis	61
	254394	255593	-	MAV_0253	site-specific recombinase, phage integrase protein	Gordonia effusa	80
	255751	256011	+	MAV_0254	DNA binding domain, excisionase family protein	Gordonia effusa	80
	256081	256689	-	MAV_0255	hypothetical protein	Streptomyces griseoaurantiacus	43
	256769	256915	-	MAV_0256	hypothetical protein	Pleurocapsa sp. PCC 7327	56
	256997	257146	-	MAV_0257	hypothetical protein	Gordonia effusa	39
	257171	257470	-	MAV_0258	hypothetical protein	Burkholderia pseudomallei	32
	257485	258138	-	MAV_0259	hypothetical protein	Gordonia effusa	48
	258151	258717	-	MAV_0260	hypothetical protein	Gordonia effusa	52
	258789	259973	-	MAV_0261	hypothetical protein	Gordonia effusa	76
	260039	260374	-	MAV_0262	putative chromosome partitioning protein	Pseudomonas amygdali	32
	260406	261287	-	MAV_0263	hypothetical protein	Tsukamurella paurometabola	32
	261316	263352	-	MAV_0264	ftsk/spoIIIe family protein, putative	Gordonia effusa	33
	263356	264168	-	MAV_0265	hypothetical protein	Gordonia effusa	48
	264511	264810	+	MAV_0266	DNA binding domain, excisionase family protein	Gordonia effusa	74
	264807	265031	+	MAV_0267	hypothetical protein	M. abscessus	26
	265325	268261	+	MAV_0268	hypothetical protein	Gordonia polyisoprenivorans	81
	268746	269240	+	MAV_0269	conserved hypothetical protein	Gordonia polyisoprenivorans	84
	269297	269698	+	MAV_0270	acetyltransferase, GNAT family protein	Gordonia effusa	64
	269790	270074	+	MAV_0271	DNA-binding protein	Gordonia effusa	78
	270077	270274	-	MAV_0272	conserved domain protein	M. abscessus	80
	270362	270778	-	MAV_0273	hypothetical protein	M. smegmatis	91
	270792	273383	-	MAV_0274	hypothetical protein	Burkholderia sp. KJ006	59
	273383	275371	-	MAV_0275	adenine-specific DNA methylase Mod	Rhodococcus erythropolis	86
	275691	276152	+	MAV_0276	conserved hypothetical protein	M. abscessus	90
	276155	276499	+	MAV_0277	conserved hypothetical protein	Gordonia effusa	55
	276509	277969	-	MAV_0278	hypothetical protein	M. abscessus	82
	278017	278811	-	MAV_0279	trypsin domain protein	Geobacter daltonii	49
	278816	278962	+	MAV_0280	hypothetical protein	Gordonia effusa	59
	278976	279179	-	MAV_0281	hypothetical protein	Gordonia effusa	82
	280305	280772	+	MAV_0282	DNA binding domain, excisionase family protein	Geobacter sulfurreducens	41
	281053	281202	+	MAV_0283	hypothetical protein	Geobacter sulfurreducens	41
	281199	283997	+	MAV_0284	hypothetical protein	M. abscessus	50
	284492	285316	-	MAV_0285	hypothetical protein	M. abscessus	26
	285508	285789	+	MAV_0286	carnitine racemase, putative	Gordonia effusa	85
	285974	286585	+	MAV_0287	gp6 protein	M. abscessus	64
	286609	286875	+	MAV_0288	glutaredoxin	Gordonia effusa	42
	286872	287255	+	MAV_0289	hypothetical protein	Gordonia effusa	82
	287283	289778	+	MAV_0290	conserved hypothetical protein	M. abscessus	41
	289849	289971	-	MAV_0291	hypothetical protein
	290359	291492	+	MAV_0292	putative integrase	M. abscessus	61
	291493	291816	-	MAV_0293	hypothetical protein	Gordonia effusa	70
	291813	291992	-	MAV_0294	hypothetical protein	Gordonia effusa	78
	292102	293013	+	MAV_0295	hypothetical protein	M. abscessus	53
	293069	293629	+	MAV_0296	conserved hypothetical protein	M. abscessus	34
	293626	293958	+	MAV_0297	hypothetical protein	Gordonia effusa	80
	293984	294226	+	MAV_0298	hypothetical protein	Gordonia effusa	80
	294476	294892	+	MAV_0299	hypothetical protein	M. intracellulare	74
SR-12 (65.9)
	462391	462666	+	MAV_0472	hypothetical protein	M. abscessus	63
	462660	463934	+	MAV_0473	transposase, Mutator family protein	M. vanbaalenii	94
	464148	464795	-	MAV_0474	TetR-family protein transcriptional regulator	Cystobacter fuscus	36
	464814	465872	-	MAV_0475	amidohydrolase family protein	M. hassiacum	35
	465869	466309	-	MAV_0476	conserved hypothetical protein	Frankia sp. CN3	46
	466359	467552	-	MAV_0477	lipid-transfer protein	M. phlei	47
	467549	469909	-	MAV_0478	L-carnitine dehydratase	M. thermoresistibile	39
	470026	470883	+	MAV_0479	carveol dehydrogenase	Gordonia rubripertincta	58
	470979	471905	+	MAV_0480	conserved hypothetical protein	M. sp. JLS	66
	471929	472915	-	MAV_0481	amidohydrolase family protein	M. smegmatis	61
	472964	473845	-	MAV_0482	putative oxidoreductase YdbC	M. chubuense	70
	473857	474210	-	MAV_0483	monooxygenase	M. abscessus	37
	474234	475121	-	MAV_0484	cyclase	Streptomyces violaceusniger	63
	475203	475637	+	MAV_0485	MarR-family protein transcriptional regulator	Streptomyces mobaraensis	42
	475656	476009	-	MAV_0486	conserved hypothetical protein	M. intracellulare	35
	476026	476748	-	MAV_0487	dienelactone hydrolase family protein	Rhodococcus opacus	69
	476745	477392	-	MAV_0488	putative transcriptional regulator	Beutenbergia cavernae	40
	477488	477916	+	MAV_0489	GlcG protein	Methylobacter tundripaludum	52
	477949	478800	+	MAV_0490	HpcH/HpaI aldolase family protein	Clostridium bolteae	31
	478831	479370	+	MAV_0491	conserved hypothetical protein	Sphingobacterium spiritivorum	32
	479394	480899	+	MAV_0492	para-nitrobenzyl esterase	Chlorobium ferrooxidans	35
	480951	481364	+	MAV_0493	conserved hypothetical protein	Chromobacterium violaceum	46
	481425	481814	-	MAV_0494	hypothetical protein	Streptomyces sp. AA4	54
	481845	483059	+	MAV_0496	Transposase IS116/IS110/IS902 family protein	M. abscessus	70
	483932	484207	-	MAV_0497	transposase	M. avium	99
	484191	484646	+	MAV_0498	ISAfe2, transposase	M. tusciae	86
	484989	485357	+	MAV_0499	hypothetical alanine rich protein	M. sp. JDM601	49
	485366	486772	+	MAV_0500	conserved hypothetical protein	M. sp. MOTT36Y	83
	486787	487305	+	MAV_0501	conserved hypothetical protein	M. intracellulare	64
	487350	487658	+	MAV_0502	hypothetical protein	M. intracellulare	54
	487796	488134	-	MAV_0503	putative transposase	M. fortuitum	50
	488194	490182	-	MAV_0504	putative transposase	M. fortuitum	79
	490409	491614	-	MAV_0505	putative transposase	M. fortuitum	78
	491628	492851	-	MAV_0506	DNA-binding protein, putative	M. fortuitum	77
	492919	493602	-	MAV_0507	hypothetical protein	M. fortuitum	66
SR-13 (63.4)
	665979	666155	+	MAV_0684	hypothetical protein	M. sp. H4Y	44
	666235	666525	+	MAV_0685	hypothetical protein	Candidatus Glomeribacter gigasporarum	32
	666932	667069	+	MAV_0686	conserved hypothetical protein	M. intracellulare	36
	667197	667901	-	MAV_0687	hypothetical protein	Micromonospora aurantiaca	39
	668425	668691	+	MAV_0688	hypothetical protein	Methylomicrobium album	35
	668925	669836	+	MAV_0689	hypothetical protein	M. tusciae	45
	670093	670209	-	MAV_0690	hypothetical protein
	670441	670653	+	MAV_0691	conserved hypothetical protein	M. avium	70
	670654	671424	+	MAV_0692	conserved hypothetical protein	M. colombiense	76
	671667	671786	+	MAV_0693	putative membrane protein	M. colombiense	91
	673526	673723	-	MAV_0696	conserved domain protein	M. sp. MCS	51
	674161	674538	+	MAV_0697	hypothetical protein	M. sp. KMS	39
	674613	675725	+	MAV_0698	site-specific recombinase, phage integrase protein	M. gilvum	47
	675799	675873	-	MAV_0699	tRNA-Thr
SR-14 (66.8)
	746939	747421	+	MAV_0779	site-specific recombinase, phage integrase protein	M. xenopi	97
	747462	747791	+	MAV_0780	hypothetical protein	M. intracellulare	30
	747788	748441	+	MAV_0781	hypothetical protein	M. xenopi	87
	748452	748553	-	MAV_0782	hypothetical protein	Arthrobacter sp. Rue61a	50
	748550	749020	-	MAV_0783	hypothetical protein	M. xenopi	99
	749056	749328	-	MAV_0784	hypothetical protein	Streptomyces sp. Mg1	31
	749399	749569	-	MAV_0785	hypothetical protein	Ilumatobacter coccineum	55
	749633	750574	-	MAV_0786	gp53 protein	M. abscessus	33
	750571	751947	-	MAV_0787	gp50 protein	M. xenopi	98
	751944	752360	-	MAV_0788	hypothetical protein	M. xenopi	72
	752341	753216	-	MAV_0789	hypothetical protein	M. xenopi	97
	753228	754160	-	MAV_0790	ppe family protein	M. colombiense	52
	754309	756006	-	MAV_0791	hypothetical protein	M. abscessus	48
	756008	756397	-	MAV_0792	gp34 protein	M. abscessus	33
	756408	756839	-	MAV_0793	gp27 protein	Gordonia sihwensis	47
	756886	758385	-	MAV_0794	gp28 protein	M. abscessus	31
	758533	758844	-	MAV_0795	hypothetical protein	M. xenopi	40
	758848	760443	-	MAV_0796	hypothetical protein	M. abscessus	24
	760440	761345	-	MAV_0797	gp37 protein	M. xenopi	32
	761342	763078	-	MAV_0798	gp36 protein	M. abscessus	42
	763075	764559	-	MAV_0799	gp23 protein	M. abscessus	32
	764576	769555	-	MAV_0800	phage tail tape measure protein, family protein	M. avium	67
	769607	770008	-	MAV_0801	hypothetical protein	M. xenopi	52
	770061	770546	-	MAV_0802	gp32 protein	M. xenopi	65
	770634	771680	-	MAV_0803	gp31 protein	M. xenopi	61
	771753	772175	-	MAV_0804	hypothetical protein	M. xenopi	38
	772172	772693	-	MAV_0805	hypothetical protein	M. xenopi	46
	772788	773225	-	MAV_0806	hypothetical protein	M. xenopi	52
	773218	773700	-	MAV_0807	hypothetical protein	M. xenopi	74
	773702	774034	-	MAV_0808	hypothetical protein	M. xenopi	54
	774034	775071	-	MAV_0809	conserved hypothetical protein	M. xenopi	73
	775180	775578	-	MAV_0810	conserved hypothetical protein	M. xenopi	66
	775580	776845	-	MAV_0811	conserved hypothetical protein	M. xenopi	87
	776851	778272	-	MAV_0812	conserved hypothetical protein	M. xenopi	85
	778410	779867	-	MAV_0813	phage terminase, large subunit, putative	M. xenopi	50
	779911	780270	-	MAV_0814	hypothetical protein	M. abscessus	29
	780481	780702	-	MAV_0815	conserved hypothetical protein	M. xenopi	66
	780831	781064	-	MAV_0816	30 kDa protein, putative	Anabaena cylindrica	26
	781061	781471	-	MAV_0817	hypothetical protein	M. xenopi	37
	781461	781871	-	MAV_0818	hypothetical protein	Shewanella sp. MR-4	32
	782071	782667	-	MAV_0819	gp75 protein	M. xenopi	36
	782667	783032	-	MAV_0820	hypothetical protein	M. xenopi	38
	783111	783476	-	MAV_0821	hypothetical protein	Thermodesulfobium narugense DSM 14796	30
	783608	783976	-	MAV_0822	gp79 protein	M. abscessus	50
	783973	784884	-	MAV_0823	gp78 protein	M. abscessus	46
	784884	785099	-	MAV_0824	hypothetical protein	Actinoplanes missouriensis 431	38
	785156	785281	-	MAV_0825	hypothetical protein	Natronococcus occultus SP4	47
	785453	785734	-	MAV_0826	hypothetical protein	M. tuberculosis	67
	785833	786243	-	MAV_0827	conserved hypothetical protein	M. parascrofulaceum	85
	786286	787950	-	MAV_0828	17 kDa surface antigen family protein	M. xenopi	97
	788198	789310	-	MAV_0829	YqaK protein	M. xenopi	98
	789326	790180	-	MAV_0830	gp60 protein	M. xenopi	99
	790173	790301	-	MAV_0831	conserved domain protein	M. xenopi	83
	790298	790558	-	MAV_0832	hypothetical protein	M. thermoresistibile	55
	790604	790762	+	MAV_0833	hypothetical protein	Stigmatella aurantiaca	52
	790940	791188	-	MAV_0834	hypothetical protein	M. xenopi	89
	791318	791605	-	MAV_0835	hypothetical protein	M. parascrofulaceum	94
	791602	791754	-	MAV_0836	hypothetical protein	M. parascrofulaceum	89
	791751	792539	-	MAV_0837	gp54 protein	M. abscessus	62
	792536	792646	-	MAV_0838	hypothetical protein	M. parascrofulaceum	79
	792643	793434	-	MAV_0839	gp54 protein	M. xenopi	99
	793512	793724	+	MAV_0840	hypothetical protein	M. xenopi	97
	793769	794035	-	MAV_0841	excisionase family protein DNA binding protein	M. xenopi	100
SR-15 (66.1)
	1419593	1419886	-	MAV_1451	conserved hypothetical protein	M. paratuberculosis	98
	1420070	1421179	-	MAV_1452	transposase, Mutator family protein	M. paratuberculosis	99
	1421254	1421676	-	MAV_1453	transposase	M. paratuberculosis	100
	1421722	1422561	-	MAV_1454	transposase	M. avium	94
	1422639	1422983	-	MAV_1455	ISAfe7, transposase OrfA	M. abscessus	92
	1423006	1423197	-	MAV_1456	hypothetical protein
	1423250	1424491	-	MAV_1457	hypothetical protein	M. indicus pranii	61
	1424505	1425779	+	MAV_1458	transposase, Mutator family protein	M. vanbaalenii	94
	1426421	1426618	+	MAV_1459	transcriptional regulator, XRE family protein	M. sp. MOTT36Y	89
	1427273	1428580	-	MAV_1460	putative cell division cycle protein 48	M. indicus pranii	97
	1428718	1428936	-	MAV_1461	hypothetical protein	M. gilvum	62
	1429129	1429311	-	MAV_1462	conserved hypothetical protein	M. sp. MOTT36Y	75
	1429553	1430440	+	MAV_1464	aminotransferase, classes I and II family protein	Salinispora arenicola	65
	1430394	1431698	-	MAV_1463	transposase, Mutator family protein	M. sp. JLS	92
	1431775	1432194	+	MAV_1465	aminotransferase, classes I and II family protein	Labrenzia aggregata	62
	1432291	1432917	-	MAV_1466	hypothetical protein	M. paratuberculosis	60
	1432924	1434597	-	MAV_1467	conserved hypothetical protein	M. abscessus	63
	1434891	1436165	-	MAV_1468	transposase, Mutator family protein	M. vanbaalenii	94
	1436159	1436440	-	MAV_1469	hypothetical protein	M. abscessus	63
	1436539	1436796	+	MAV_1471	transposase
	1436786	1438138	-	MAV_1470	ISChy9, transposase OrfB	M. tusciae	77
	1438215	1438565	+	MAV_1472	ISSoc3, OrfA transposase	Streptomyces violaceusniger Tu 4113	59
	1438578	1439495	-	MAV_1473	transposase	M. avium	99
	1439495	1439770	-	MAV_1474	transposase	M. avium	99
	1440784	1440978	-	MAV_1476	transposase
	1440992	1441171	+	MAV_1477	hypothetical protein	M. avium	100
	1441979	1442449	-	MAV_1478	conserved hypothetical protein	M. colombiense	63
	1442413	1443501	-	MAV_1479	conserved hypothetical protein	M. avium	98
	1443501	1443794	-	MAV_1480	conserved hypothetical protein	M. paratuberculosis	98
	1444205	1445401	-	MAV_1481	TnpC protein	M. gilvum	90
	1445452	1446777	+	MAV_1482	transposase, Mutator family protein	M. avium	100
	1446797	1446976	-	MAV_1483	conserved hypothetical protein	M. fortuitum	91
	1447189	1448295	+	MAV_1484	integrase	M. parascrofulaceum	91
	1448472	1448696	+	MAV_1485	hypothetical protein	M. sp. JLS	89
	1448829	1450232	+	MAV_1486	gp54 protein	M. parascrofulaceum	93
	1450253	1451377	+	MAV_1487	hypothetical protein	M. parascrofulaceum	93
	1451590	1451748	+	MAV_1488	hypothetical protein
	1451753	1452253	+	MAV_1489	hypothetical protein	M. parascrofulaceum	51
	1452250	1452720	+	MAV_1490	flagellar hook-length control protein	M. parascrofulaceum	65
	1452717	1452869	+	MAV_1491	hypothetical protein	M. parascrofulaceum	97
	1452897	1453601	+	MAV_1493	Y4cG protein	M. parascrofulaceum	93
	1453598	1453954	-	MAV_1492	putative transcriptional regulator	M. gilvum	74
	1454007	1454531	+	MAV_1494	cadmium inducible protein cadi	M. tusciae	83
	1454536	1455642	+	MAV_1495	arsenical-resistance protein	M. chubuense	84
	1455639	1456313	+	MAV_1496	Low-molecular weight phosphotyrosine protein	M. rhodesiae	83
	1456328	1456723	+	MAV_1497	Low-molecular weight phosphotyrosine protein	M. abscessus	70
	1456873	1458147	-	MAV_1498	transposase, Mutator family protein	M. vanbaalenii	94
	1458359	1458619	+	MAV_1499	hypothetical protein	M. parascrofulaceum	67
	1458616	1459335	+	MAV_1500	hypothetical protein	M. parascrofulaceum	76
	1459345	1460160	+	MAV_1501	gp13 protein	M. sp. JLS	59
	1460157	1460462	+	MAV_1502	hypothetical protein	M. parascrofulaceum	54
	1460500	1461189	+	MAV_1503	hypothetical protein	M. sp. JLS	69
	1461522	1463054	+	MAV_1504	gp2 protein	M. parascrofulaceum	93
	1463243	1463365	+	MAV_1505	hypothetical protein	M. sp. JLS	76
	1463419	1463494	-	MAV_1506	tRNA-Arg
SR-16 (65.2)
	1800291	1801565	-	MAV_1805	transposase, Mutator family protein	M. vanbaalenii	94
	1801703	1802380	+	MAV_1806	LprM protein	M. parascrofulaceum	91
	1802421	1803848	+	MAV_1807	virulence factor mce family protein	M. phlei	73
	1805113	1805910	-	MAV_1809	short-chain dehydrogenase/reductase SDR	M. sp. JLS	80
	1805924	1806793	-	MAV_1810	carveol dehydrogenase	M. sp. JLS	85
	1806924	1807751	+	MAV_1811	enoyl-CoA hydratase/isomerase family protein	M. sp. JLS	86
	1807816	1808595	-	MAV_1812	3-hydroxyacyl-CoA dehydrogenase type-2	M. avium	99
	1808605	1809702	-	MAV_1813	putative acyl-CoA dehydrogenase	M. sp. JLS	73
	1809699	1810847	-	MAV_1814	putative acyl-CoA dehydrogenase	M. intracellulare	84
	1810860	1811729	-	MAV_1815	short-chain dehydrogenase/reductase SDR	M. sp. JLS	79
	1811834	1813057	+	MAV_1816	hypothetical protein	M. sp. JLS	82
	1813054	1814214	+	MAV_1817	thiolase family protein	M. sp. JLS	94
	1814228	1815037	+	MAV_1818	enoyl-CoA hydratase	M. sp. JLS	94
	1815066	1815461	+	MAV_1819	esterase	M. hassiacum	66
	1815465	1816301	-	MAV_1820	conserved hypothetical protein	M. sp. JLS	65
	1816298	1817038	-	MAV_1821	regulatory protein GntR, HTH	M. intracellulare	91
	1817145	1818287	-	MAV_1822	long-chain-specific acyl-CoA dehydrogenase	M. intracellulare	95
	1818297	1819295	-	MAV_1823	putative acyl-CoA dehydrogenase	M. phlei	77
	1819292	1820248	-	MAV_1824	acyl-CoA dehydrogenase family protein	M. hassiacum	83
	1820623	1822119	+	MAV_1825	aldehyde dehydrogenase family protein	M. sp. JLS	86
	1822149	1823360	+	MAV_1826	L-carnitine dehydratase/bile acid-inducible protein F	M. intracellulare	91
	1823660	1824304	+	MAV_1827	hypothetical protein	M. sp. JLS	67
	1824522	1825166	+	MAV_1828	conserved hypothetical protein	M. intracellulare	88
	1825208	1826020	+	MAV_1829	retinol dehydrogenase 14	Arthrobacter sp. FB24	56
	1826017	1827099	+	MAV_1830	dihydrodipicolinate reductase	Frankia sp. CN3	64
	1826931	1827539	+	MAV_1831	conserved hypothetical protein	Gordonia amarae	62
	1827587	1828339	+	MAV_1832	2,5-dichloro-2,5-cyclohexadiene dehydrogenase	Gordonia sp. KTR9	54
	1828400	1829311	-	MAV_1833	peroxisomal hydratase-dehydrogenase-epimerase	M. phlei	86
	1829321	1830511	-	MAV_1834	acetyl-CoA hydrolase/transferase	M. sp. JLS	72
	1830508	1831653	-	MAV_1835	acyl-CoA dehydrogenase protein	M. sp. JLS	82
	1831655	1831906	-	MAV_1836	hypothetical protein	M. sp. JLS	71
	1831903	1833054	-	MAV_1837	amidohydrolase 2	M. intracellulare	94
	1833262	1834383	-	MAV_1838	acyl-CoA dehydrogenase protein	M. sp. JLS	71
	1834380	1835873	-	MAV_1839	cyclohex-1-ene-1-carboxylate:CoA ligase	M. sp. JLS	74
	1835870	1836721	-	MAV_1840	hydrolase, alpha/beta fold family protein, putative	M. sp. JLS	65
	1836725	1837945	-	MAV_1841	cytochrome P450 superfamily protein	M. intracellulare	89
	1837969	1839123	-	MAV_1842	lipid-transfer protein	M. intracellulare	92
	1839244	1840758	+	MAV_1843	AMP-dependent synthetase and ligase	M. parascrofulaceum	75
	1840770	1841069	+	MAV_1844	conserved hypothetical protein	M. rhodesiae	87
	1841072	1841974	+	MAV_1846	hydrolase, alpha/beta fold family protein	M. hassiacum	78
	1844550	1845938	+	MAV_1847	acyltransferase, ws/dgat/mgat subfamily protein	M. sp. JLS	78
	1845991	1846974	+	MAV_1849	dihydroflavonol-4-reductase family protein	M. intracellulare	84
	1846971	1847801	-	MAV_1848	enoyl-CoA hydratase/isomerase	M. intracellulare	91
	1847828	1848472	-	MAV_1850	conserved hypothetical protein	Amycolatopsis mediterranei	64
	1848494	1849726	-	MAV_1851	amidohydrolase family protein	M. intracellulare	92
	1849850	1850479	+	MAV_1852	transcriptional regulator, TetR family protein	M. intracellulare	85
	1850582	1850827	-	MAV_1853	MFS transporter	M. sp. JLS	72
	1850866	1851156	-	MAV_1854	transposase	M. fortuitum	92
	1851272	1852546	-	MAV_1855	transposase, Mutator family protein	M. vanbaalenii	94
	1852540	1853325	-	MAV_1856	transposase	M. sp. MCS	80
	1853614	1854720	-	MAV_1857	oxygenase KshA	M. colombiense	35
	1854851	1855483	-	MAV_1858	transcriptional regulator, TetR family protein	M. sp. JLS	81
	1855609	1856607	+	MAV_1859	iron-sulfur cluster-binding protein	M. sp. JLS	87
	1856651	1857391	+	MAV_1860	hypothetical protein	M. phlei	71
	1858426	1858851	-	MAV_1862	conserved hypothetical protein	M. intracellulare	77
	1858853	1860040	-	MAV_1863	beta-ketoadipyl CoA thiolase	M. intracellulare	93
	1860151	1860609	+	MAV_1864	MaoC domain protein	M. intracellulare	91
	1860609	1861820	+	MAV_1865	DitF protein	M. sp. JLS	92
	1861826	1863388	+	MAV_1867	AMP-dependent synthetase and ligase	M. sp. JLS	75
	1863385	1863852	-	MAV_1866	conserved hypothetical protein	M. sp. JLS	76
	1863901	1864281	+	MAV_1869	conserved hypothetical protein	M. sp. JLS	77
	1865539	1865853	-	MAV_1870	hypothetical protein	M. intracellulare	67
	1865955	1866392	+	MAV_1872	amidohydrolase 2	M. sp. JLS	93
	1866347	1867264	-	MAV_1871	transposase	M. avium	99
	1867264	1867539	-	MAV_1873	transposase	M. avium	99
	1867689	1868483	+	MAV_1874	amidohydrolase 2	M. sp. JLS	94
	1868816	1869001	+	MAV_1875	LppE protein	M. hassiacum	59
	1869018	1869212	+	MAV_1876	conserved hypothetical protein	M. paratuberculosis	88
	1869284	1871572	+	MAV_1877	acyl-CoA dehydrogenase	M. sp. JLS	79
	1871557	1872741	+	MAV_1878	acyl-CoA dehydrogenase family protein	M. intracellulare	83
	1872753	1873742	-	MAV_1879	putative acyl-CoA dehydrogenase	M. intracellulare	67
	1873831	1875345	+	MAV_1880	AMP-dependent synthetase and ligase	M. sp. JLS	68
	1875357	1876214	+	MAV_1881	carveol dehydrogenase	M. sp. JLS	81
	1876224	1877519	+	MAV_1882	conserved hypothetical protein	M. sp. JLS	85
	1877527	1878669	+	MAV_1883	putative acyl-CoA dehydrogenase	M. intracellulare	94
	1878666	1879424	+	MAV_1884	enoyl-CoA isomerase	M. sp. JLS	69
	1879467	1880180	-	MAV_1885	conserved hypothetical protein	M. sp. JLS	86
	1880433	1880561	+	MAV_1886	conserved hypothetical protein	M. colombiense	84
	1880650	1880994	+	MAV_1887	ISAfe7, transposase OrfA	M. smegmatis	92
	1881072	1881911	+	MAV_1889	transposase	M. avium	99
	1881648	1882850	-	MAV_1888	conserved hypothetical protein	M. intracellulare	86
	1882903	1883499	-	MAV_1890	flavin reductase like domain, putative	M. intracellulare	88
	1883755	1884543	+	MAV_1891	short-chain dehydrogenase/reductase SDR	M. intracellulare	81
	1884544	1885740	-	MAV_1892	L-carnitine dehydratase/bile acid-inducible protein F	M. intracellulare	86
	1886042	1886950	+	MAV_1893	Mcr protein	M. intracellulare	87
	1887129	1887719	+	MAV_1894	conserved hypothetical protein	M. phlei	83
	1887728	1888957	-	MAV_1895	L-carnitine dehydratase/bile acid-inducible protein F	M. intracellulare	91
	1889054	1890226	-	MAV_1896	acyl-CoA dehydrogenase	M. intracellulare	93
	1890252	1891757	-	MAV_1897	betaine-aldehyde dehydrogenase	M. intracellulare	91
	1891767	1892549	-	MAV_1898	enoyl-CoA hydratase/isomerase family protein	M. intracellulare	88
	1892546	1894078	-	MAV_1899	feruloyl-CoA synthetase	M. intracellulare	87
	1894094	1894618	-	MAV_1900	small subunit of dioxygenase in aniline dioxygenase	M. sp. JLS	86
	1894615	1895910	-	MAV_1901	dioxygenase large subunit	M. intracellulare	95
	1895907	1896353	-	MAV_1902	conserved hypothetical protein	M. intracellulare	77
	1896362	1897516	-	MAV_1903	thiolase	M. intracellulare	91
	1897513	1897758	-	MAV_1904	conserved hypothetical protein	M. sp. JLS	89
	1897955	1898884	+	MAV_1905	2-hydroxy-6-ketonona-2,4-dienedoic acid hydrolase	M. intracellulare	94
	1898889	1899731	+	MAV_1906	2-oxo-hepta-3-ene-1,7-dioic acid hydratase	M. intracellulare	93
	1899779	1900498	+	MAV_1907	2,4-dihydroxyhept-2-ene-1,7-dioic acid aldolase	M. intracellulare	90
	1900495	1901613	+	MAV_1908	FMN-dependent monooxygenase	M. intracellulare	91
	1901730	1902902	+	MAV_1909	acyl-CoA dehydrogenase domain protein	M. intracellulare	95
	1902922	1903944	+	MAV_1910	acyl-CoA dehydrogenase	M. intracellulare	87
	1903941	1905101	+	MAV_1911	thiolase	M. hassiacum	90
	1905102	1906601	+	MAV_1912	acyl-CoA synthase	M. intracellulare	84
	1906634	1907428	+	MAV_1913	carveol dehydrogenase	M. intracellulare	93
	1907438	1908073	-	MAV_1914	thioesterase family protein	M. intracellulare	86
	1908201	1910657	+	MAV_1915	caib/baif family protein	M. intracellulare	92
	1910662	1911273	-	MAV_1916	transcriptional regulator, TetR family protein	M. intracellulare	92
	1911491	1912621	+	MAV_1917	amidohydrolase 2	M. intracellulare	97
	1912626	1913825	+	MAV_1918	thiolase	M. intracellulare	96
	1913822	1914271	+	MAV_1919	acyl dehydratase	M. intracellulare	93
	1914278	1914487	+	MAV_1920	hypothetical protein	M. intracellulare	97
	1914507	1915322	+	MAV_1921	carveol dehydrogenase	M. intracellulare	91
	1915572	1916807	+	MAV_1922	aldehyde dehydrogenase	M. intracellulare	87
	1916987	1917277	+	MAV_1923	hypothetical protein	M. intracellulare	84
	1917320	1917577	+	MAV_1924	conserved hypothetical protein	M. intracellulare	91
	1917570	1917965	+	MAV_1926	hypothetical protein	M. intracellulare	82
	1917942	1919246	-	MAV_1925	transposase, Mutator family protein	M. sp. JLS	92
	1919399	1920034	+	MAV_1927	conserved hypothetical protein	M. sp. JLS	76
	1920043	1920873	+	MAV_1928	6-phosphogluconate dehydrogenase	M. intracellulare	83
	1920884	1921969	-	MAV_1929	putative phosphotransferase	M. sp. JLS	81
	1922014	1923075	+	MAV_1930	conserved hypothetical protein	M. sp. JLS	88
	1923128	1923763	-	MAV_1931	transcriptional regulator, TetR family protein	M. hassiacum	78
	1923894	1925309	+	MAV_1932	amidohydrolase family protein	M. hassiacum	78
	1926155	1926667	+	MAV_1934	cytochrome c oxidase, subunit III family protein	M. intracellulare	87
	1926724	1926945	+	MAV_1935	conserved hypothetical protein	M. intracellulare	92
	1926949	1927530	-	MAV_1936	conserved hypothetical protein	M. intracellulare	89
	1927534	1928457	-	MAV_1937	short chain dehydrogenase	M. intracellulare	95
	1928454	1928675	-	MAV_1938	conserved hypothetical protein	M. intracellulare	84
	1928885	1929670	-	MAV_1939	enoyl-CoA hydratase/isomerase	M. intracellulare	89
	1929682	1930956	-	MAV_1940	NikQ protein	M. sp. JLS	89
	1931111	1932193	+	MAV_1941	oxidoreductase family protein	M. intracellulare	94
	1932190	1932696	+	MAV_1942	hypothetical protein	M. sp. JLS	91
	1932859	1933992	-	MAV_1943	alcohol dehydrogenase B	M. intracellulare	94
	1934010	1935464	-	MAV_1944	betaine-aldehyde dehydrogenase	M. intracellulare	88
	1935552	1935989	+	MAV_1945	conserved hypothetical protein	M. intracellulare	86
	1936058	1936441	+	MAV_1946	MaoC family protein	M. sp. JLS	89
	1936454	1937794	+	MAV_1948	putative transcriptional regulator	M. intracellulare	91
	1937763	1938656	-	MAV_1947	metapyrocatechase 1	M. intracellulare	86
	1938664	1938858	-	MAV_1949	conserved domain protein	M. sp. JLS	71
	1938855	1940048	-	MAV_1950	putative cytochrome P450 126	M. sp. JLS	83
	1940434	1941366	+	MAV_1951	postpolyketide modification protein, putative	M. sp. JLS	91
	1941376	1941906	-	MAV_1952	transcriptional regulator	M. sp. JLS	79
	1942146	1943306	+	MAV_1953	cytochrome P450	M. intracellulare	86
	1943322	1944242	-	MAV_1954	conserved hypothetical protein	M. phlei	88
	1944417	1946024	+	MAV_1955	PEP-utilizing enzyme, mobile domain protein	M. sp. JLS	74
	1946031	1947041	+	MAV_1956	conserved hypothetical protein	M. intracellulare	86
	1947073	1948683	+	MAV_1957	AMP-dependent synthetase and ligase	M. intracellulare	66
	1948670	1949494	+	MAV_1958	short chain dehydrogenase	Anaerolinea thermophila	55
	1949501	1950106	-	MAV_1959	conserved hypothetical protein	M. sp. JDM601	64
	1950103	1951722	-	MAV_1960	pyruvate phosphate dikinase	M. sp. MOTT36Y	72
	1951887	1952249	+	MAV_1961	conserved hypothetical protein	M. sp. JLS	91
	1952251	1952859	+	MAV_1962	NADPH nitroreductase	M. sp. JLS	91
	1952891	1955041	+	MAV_1963	putative acyl-CoA dehydrogenase	M. sp. JLS	86
	1955124	1956191	+	MAV_1964	lipid-transfer protein	M. sp. JLS	94
	1956188	1956607	+	MAV_1966	protein of unknown function DUF35	M. sp. JLS	89
	1956604	1957632	-	MAV_1965	conserved hypothetical protein	M. sp. JLS	84
	1957801	1958157	-	MAV_1967	conserved hypothetical protein	M. sp. JLS	84
	1958253	1959074	-	MAV_1968	retinol dehydrogenase 12	M. sp. JLS	81
	1959470	1959916	+	MAV_1969	conserved hypothetical protein	M. smegmatis	76
	1959913	1960620	+	MAV_1970	conserved hypothetical protein	M. smegmatis	66
	1960844	1961917	+	MAV_1971	hypothetical protein	Streptomyces ghanaensis	44
	1962064	1963470	-	MAV_1972	putative transposase	M. rhodesiae	90
	1963649	1964140	-	MAV_1973	hypothetical protein	Desulfurivibrio alkaliphilus	32
	1964419	1965693	-	MAV_1974	transposase, Mutator family protein	M. vanbaalenii	94
SR-17 (62.5)
	2220320	2221468	-	MAV_2217	traSA:integrase fusion protein	M. rhodesiae	63
	2221770	2221979	+	MAV_2218	conserved hypothetical protein	M. smegmatis	65
	2222134	2222484	+	MAV_2219	hypothetical protein	M. abscessus	29
	2222704	2224029	-	MAV_2220	transposase, Mutator family protein	M. avium	100
	2224077	2224430	+	MAV_2221	transposase subunit; putative	M. phlei	98
	2226224	2227528	-	MAV_2223	transposase, Mutator family protein	M. sp. JLS	92
	2228526	2230199	-	MAV_2225	type III restriction system endonuclease	Nitrosomonas sp. Is79A3	73
	2230196	2230432	-	MAV_2226	type III restriction system methylase	Arthrobacter gangotriensis	57
	2231000	2232325	+	MAV_2227	transposase, Mutator family protein	M. avium	100
	2232453	2233265	+	MAV_2228	transposase, Mutator family protein	M. avium	99
	2233374	2234678	+	MAV_2229	transposase, Mutator family protein	M. sp. JLS	92
	2234810	2236084	+	MAV_2230	transposase, Mutator family protein	M. vanbaalenii	93
	2236157	2236627	+	MAV_2231	transposase, Mutator family protein	M. vanbaalenii	93
	2237339	2238490	+	MAV_2232	hypothetical protein	Marinobacterium stanieri	27
	2238755	2239840	+	MAV_2233	hypothetical protein	M. tusciae	63
	2239889	2241163	+	MAV_2234	transposase, Mutator family protein	M. vanbaalenii	94
SR-18 (63.8)
	2257897	2258457	-	MAV_2248	hypothetical protein	Actinoplanes sp. N902-109	47
	2258710	2259093	+	MAV_2249	hypothetical protein	M. parascrofulaceum	61
	2259120	2259542	-	MAV_2250	hypothetical protein	M. thermoresistibile	40
	2259543	2260010	-	MAV_2251	hypothetical protein	M. vanbaalenii	29
	2260387	2260599	-	MAV_2252	hypothetical protein
	2260810	2260971	+	MAV_2253	hypothetical protein	M. colombiense	91
	2260972	2262036	+	MAV_2254	conserved hypothetical protein	M. colombiense	68
	2262112	2262303	+	MAV_2255	putative membrane protein	M. tuberculosis	77
	2262448	2262837	+	MAV_2256	gp108 protein	M. vaccae	53
	2263587	2263802	-	MAV_2257	hypothetical protein	M. sp. JDM601	40
	2263879	2265204	-	MAV_2258	transposase, Mutator family protein	M. avium	100
	2265246	2265518	-	MAV_2259	hypothetical protein	Acetobacterium woodii	45
	2265779	2266129	+	MAV_2260	serine/threonine protein kinase	M. colombiense	31
	2267086	2267430	+	MAV_2261	ISAfe7, transposase OrfA	M. smegmatis	92
	2267508	2268347	+	MAV_2262	transposase	M. avium	99
	2269209	2269544	-	MAV_2263	hypothetical protein	Brachybacterium paraconglomeratum	48
	2269541	2269735	-	MAV_2264	conserved hypothetical protein	M. sp. MOTT36Y	78
	2269834	2270418	+	MAV_2265	putative prophage regulatory protein	M. sp. MOTT36Y	79
	2270402	2271610	+	MAV_2266	phage-related integrase	M. sp. MOTT36Y	97
SR-19 (65.0)
	2549555	2550553	-	MAV_2516	extradiol ring cleaving catechol dioxygenase	M. sp. JDM601	80
	2550550	2551422	-	MAV_2517	2-hydroxy-2,4-dienedioic acid hydrolase	M. sp. JDM601	80
	2551419	2552483	-	MAV_2518	monooxygenase, FAD-binding	M. sp. JDM601	75
	2552571	2553845	-	MAV_2519	transposase, Mutator family protein	M. vanbaalenii	94
	2553898	2554338	-	MAV_2520	conserved hypothetical protein	M. intracellulare	94
	2554591	2556120	+	MAV_2521	methylmalonate-semialdehyde dehydrogenase	M. intracellulare	97
	2556196	2556360	+	MAV_2522	hypothetical protein	M. intracellulare	94
	2556899	2557516	+	MAV_2523	conserved hypothetical protein	M. intracellulare	98
	2557598	2557879	-	MAV_2524	conserved hypothetical protein	M. intracellulare	98
	2558048	2558182	-	MAV_2525	hypothetical protein	Brevibacterium casei	45
	2558458	2559762	+	MAV_2526	transposase, Mutator family protein	M. sp. JLS	92
	2559817	2560323	-	MAV_2527	repressor protein	M. intracellulare	98
	2560853	2562433	+	MAV_2528	transposase	M. silvaticum	99
	2562430	2563224	+	MAV_2529	helper protein	M. parascrofulaceum	78
	2564369	2565154	+	MAV_2530	TrnB1 protein	M. intracellulare	98
	2565151	2566035	+	MAV_2531	TrnB2 protein	M. intracellulare	98
	2566171	2567511	+	MAV_2532	virulence factor Mce family protein	M. intracellulare	97
	2567550	2568578	+	MAV_2533	virulence factor Mce family protein	M. intracellulare	99
	2568575	2569900	+	MAV_2534	virulence factor Mce family protein	M. intracellulare	99
	2569924	2571243	+	MAV_2535	virulence factor Mce family protein	M. intracellulare	99
	2571240	2572400	+	MAV_2536	virulence factor Mce family protein	M. intracellulare	99
	2572402	2573877	+	MAV_2537	virulence factor mce family protein	M. intracellulare	99
	2573994	2574572	+	MAV_2538	conserved hypothetical protein	M. intracellulare	98
	2574737	2575336	+	MAV_2539	conserved hypothetical protein	M. intracellulare	96
	2575607	2576461	+	MAV_2540	acyl-CoA thioesterase	M. avium	100
	2576492	2577694	-	MAV_2541	L-carnitine dehydratase/bile acid-inducible protein F	M. intracellulare	98
	2577759	2578541	-	MAV_2542	regulatory protein GntR, HTH	M. intracellulare	99
	2578617	2579612	-	MAV_2543	5,10-methylenetetrahydromethanopterin reductase	M. intracellulare	98
	2579790	2580803	+	MAV_2544	iron-sulfur cluster-binding protein	M. intracellulare	98
	2580793	2581404	+	MAV_2546	transcriptional regulator, TetR family protein	M. intracellulare	99
	2581388	2581633	-	MAV_2545	conserved hypothetical protein	M. intracellulare	98
	2582115	2583641	+	MAV_2547	acyl-CoA synthase	M. intracellulare	99
	2583646	2584803	-	MAV_2548	putative cytochrome P450 143	M. intracellulare	99
	2584819	2585616	-	MAV_2549	short-chain dehydrogenase/reductase SDR	M. sp. JLS	87
	2585629	2586459	-	MAV_2550	carveol dehydrogenase	M. intracellulare	99
	2586623	2587450	+	MAV_2551	enoyl-CoA hydratase/isomerase family protein	M. intracellulare	97
	2587497	2588276	-	MAV_2552	3-hydroxyacyl-CoA dehydrogenase type-2	M. intracellulare	96
	2588273	2589382	-	MAV_2553	acyl-CoA dehydrogenase	M. intracellulare	98
	2589379	2590530	-	MAV_2554	acyl-CoA dehydrogenase, central region	M. intracellulare	99
	2590540	2591367	-	MAV_2555	short-chain dehydrogenase/reductase SDR	M. intracellulare	99
	2591506	2592726	+	MAV_2556	hypothetical protein	M. intracellulare	99
	2592723	2593883	+	MAV_2557	thiolase family protein	M. intracellulare	100
	2593896	2594705	+	MAV_2558	enoyl-CoA hydratase	M. intracellulare	99
	2594731	2595555	-	MAV_2559	conserved hypothetical protein	M. intracellulare	88
	2595552	2596292	-	MAV_2560	regulatory protein GntR, HTH	M. intracellulare	99
	2596402	2597544	-	MAV_2561	long-chain-specific acyl-CoA dehydrogenase	M. intracellulare	99
	2597555	2598574	-	MAV_2562	putative acyl-CoA dehydrogenase	M. intracellulare	92
	2598571	2599776	-	MAV_2563	putative acyl-CoA dehydrogenase	M. intracellulare	99
	2599892	2601385	+	MAV_2564	aldehyde dehydrogenase (NAD) family protein	M. intracellulare	99
	2601382	2602593	+	MAV_2565	L-carnitine dehydratase/bile acid-inducible protein F	M. intracellulare	95
	2602593	2603552	+	MAV_2566	glyoxalase family protein	M. intracellulare	98
	2603568	2604344	+	MAV_2567	short-chain dehydrogenase/reductase SDR	M. intracellulare	90
	2605283	2606473	-	MAV_2569	acetyl-CoA hydrolase/transferase, putative	M. intracellulare	94
	2606482	2608800	-	MAV_2570	putative acyl-CoA dehydrogenase	M. intracellulare	99
	2608797	2610287	-	MAV_2571	cyclohex-1-ene-1-carboxylate:CoA ligase	M. intracellulare	98
	2610313	2611533	-	MAV_2572	putative cytochrome P450 142	M. intracellulare	99
	2611560	2612714	-	MAV_2573	lipid-transfer protein	M. intracellulare	99
	2612900	2614387	+	MAV_2574	feruloyl-CoA synthetase	M. intracellulare	97
	2614469	2614723	+	MAV_2575	conserved hypothetical protein	M. intracellulare	85
	2614791	2615732	-	MAV_2576	methyltransferase	M. intracellulare	99
	2615831	2617060	-	MAV_2577	amidohydrolase family protein	M. intracellulare	97
	2617208	2617828	+	MAV_2578	transcriptional regulator, TetR family protein	M. intracellulare	97
	2617825	2618265	+	MAV_2579	pyridoxamine 5'-phosphate oxidase	M. intracellulare	97
	2618291	2618617	+	MAV_2580	hypothetical protein	M. intracellulare	94
	2618654	2618800	+	MAV_2581	hypothetical protein	M. intracellulare	94
	2618806	2619828	-	MAV_2582	conserved hypothetical protein	M. intracellulare	93
	2619839	2620273	-	MAV_2583	conserved hypothetical protein	M. intracellulare	92
	2620275	2621462	-	MAV_2584	beta-ketoadipyl CoA thiolase	M. intracellulare	99
	2621591	2622031	+	MAV_2585	MaoC domain protein	M. intracellulare	99
	2622028	2623221	+	MAV_2586	DitF protein	M. intracellulare	99
	2623225	2624787	+	MAV_2587	AMP-dependent synthetase and ligase	M. intracellulare	99
	2624798	2626096	-	MAV_2588	transcriptional regulator, TetR family protein	M. intracellulare	99
	2626126	2626440	-	MAV_2589	hypothetical protein	M. intracellulare	84
	2626625	2627761	+	MAV_2591	amidohydrolase 2	M. intracellulare	99
	2627758	2628912	-	MAV_2590	putative acyl-CoA dehydrogenase	M. rhodesiae	89
	2629133	2629327	+	MAV_2592	conserved hypothetical protein	M. intracellulare	94
	2629404	2631698	+	MAV_2593	acyl-CoA dehydrogenase	M. intracellulare	99
	2631743	2632933	+	MAV_2594	acyl-CoA dehydrogenase	M. intracellulare	95
	2632937	2633944	-	MAV_2595	acyl-CoA dehydrogenase	M. intracellulare	99
	2634038	2635555	+	MAV_2596	AMP-dependent synthetase and ligase	M. intracellulare	98
	2635593	2636402	+	MAV_2597	carnitinyl-CoA dehydratase	M. intracellulare	98
	2636404	2637255	+	MAV_2598	carveol dehydrogenase	M. intracellulare	99
	2637264	2638589	+	MAV_2599	conserved hypothetical protein	M. intracellulare	96
	2638599	2639741	+	MAV_2600	acyl-CoA dehydrogenase	M. intracellulare	99
	2639752	2640507	+	MAV_2601	enoyl-CoA hydratase/isomerase	M. intracellulare	99
	2640554	2641351	+	MAV_2602	putative hydrolase	M. intracellulare	98
	2641513	2642322	-	MAV_2603	hypothetical protein	M. intracellulare	98
	2642360	2643109	-	MAV_2604	hydrolase, alpha/beta fold family protein, putative	M. intracellulare	95
	2643121	2644053	-	MAV_2605	conserved hypothetical protein	M. intracellulare	98
	2644065	2645183	-	MAV_2606	acyl-CoA dehydrogenase	M. intracellulare	99
	2645228	2645818	-	MAV_2607	flavin reductase like domain, putative	M. intracellulare	99
	2645838	2647328	-	MAV_2608	aldehyde dehydrogenase family protein	M. intracellulare	99
	2647339	2648121	-	MAV_2609	enoyl-CoA hydratase/isomerase family protein	M. intracellulare	99
	2648118	2649725	-	MAV_2610	acyl-CoA synthase	M. intracellulare	99
	2649740	2650255	-	MAV_2611	dioxygenase small subunit	M. intracellulare	99
	2650252	2651547	-	MAV_2612	dioxygenase large subunit	M. intracellulare	99
	2651544	2651984	-	MAV_2613	conserved hypothetical protein	M. intracellulare	74
	2651981	2653132	-	MAV_2614	thiolase	M. intracellulare	99
	2653129	2653374	-	MAV_2615	hypothetical protein	M. sp. JLS	89
	2653569	2654495	+	MAV_2616	2-hydroxy-2,4-dienedoic acid hydrolase	M. intracellulare	100
	2654492	2655313	+	MAV_2617	2-oxo-hepta-3-ene-1,7-dioic acid hydratase	M. intracellulare	99
	2655310	2656074	+	MAV_2618	2,4-dihydroxyhept-2-ene-1,7-dioic acid aldolase	M. intracellulare	98
	2656120	2657292	+	MAV_2619	acyl-CoA dehydrogenase domain protein	M. sp. JLS	95
	2657305	2658327	+	MAV_2620	acyl-CoA dehydrogenase	M. intracellulare	99
	2658324	2659484	+	MAV_2621	thiolase	M. intracellulare	99
	2659485	2660984	+	MAV_2622	acyl-CoA synthase	M. intracellulare	99
	2661019	2661813	+	MAV_2623	carveol dehydrogenase	M. intracellulare	99
	2661823	2662359	-	MAV_2624	thioesterase family protein	M. intracellulare	99
	2662524	2664944	+	MAV_2625	caib/baif family protein	M. intracellulare	98
	2664949	2665632	-	MAV_2626	transcriptional regulator, TetR family protein	M. intracellulare	91
	2665775	2666005	+	MAV_2628	hypothetical protein	M. intracellulare	95
	2665995	2667269	-	MAV_2627	transposase, Mutator family protein	M. vanbaalenii	94
	2667375	2668328	+	MAV_2629	amidohydrolase 2	M. intracellulare	98
	2668369	2669532	+	MAV_2630	thiolase	M. intracellulare	99
	2669529	2669984	+	MAV_2631	protein of unknown function DUF35	M. intracellulare	86
	2670479	2671048	-	MAV_2632	putative transcription regulator	M. intracellulare	99
	2671324	2672403	+	MAV_2633	hypothetical protein	M. intracellulare	99
	2672701	2673873	+	MAV_2634	cytochrome P450	M. intracellulare	99
	2673899	2674738	+	MAV_2635	3-hydroxyisobutyrate dehydrogenase	M. intracellulare	99
	2674807	2675556	+	MAV_2636	carveol dehydrogenase	M. intracellulare	99
	2675573	2677174	+	MAV_2638	AMP-dependent synthetase and ligase	M. intracellulare	99
	2677171	2677707	-	MAV_2637	conserved hypothetical protein	M. intracellulare	99
	2677758	2678681	-	MAV_2639	short chain dehydrogenase	M. intracellulare	99
	2678678	2679112	-	MAV_2640	conserved hypothetical protein	M. intracellulare	99
	2679106	2679909	-	MAV_2641	enoyl CoA hydratase	M. intracellulare	99
	2679906	2681180	-	MAV_2642	cytochrome P450	M. intracellulare	99
	2681324	2682406	+	MAV_2643	oxidoreductase family protein	M. intracellulare	90
	2682591	2683094	+	MAV_2644	hypothetical protein	M. sp. JLS	90
	2683125	2683847	-	MAV_2645	carveol dehydrogenase	M. intracellulare	100
	2684122	2685255	-	MAV_2646	alcohol dehydrogenase B	M. intracellulare	99
	2685272	2686735	-	MAV_2647	betaine-aldehyde dehydrogenase	M. intracellulare	99
	2686814	2687248	+	MAV_2648	conserved hypothetical protein	M. intracellulare	99
	2687245	2687730	+	MAV_2649	MaoC like domain, putative	M. sp. JLS	86
	2687743	2689083	+	MAV_2650	putative transcriptional regulator	M. intracellulare	99
	2689097	2690254	-	MAV_2651	L-carnitine dehydratase/bile acid-inducible protein F	M. intracellulare	99
	2690599	2691579	+	MAV_2653	fatty acid-CoA racemase	M. sp. JLS	78
	2691571	2692293	-	MAV_2652	aromatic ring-opening dioxygenase	M. intracellulare	99
	2692489	2692659	-	MAV_2654	hypothetical protein	M. intracellulare	100
	2692673	2693515	-	MAV_2655	hypothetical protein	M. intracellulare	99
	2693820	2694860	+	MAV_2656	hypothetical protein	M. intracellulare	97
	2694867	2695457	-	MAV_2657	transcriptional regulator	M. intracellulare	99
	2695625	2696815	+	MAV_2658	cytochrome P450	M. intracellulare	99
	2696839	2697759	-	MAV_2659	conserved hypothetical protein	M. intracellulare	99
	2698001	2698366	+	MAV_2660	conserved hypothetical protein	M. intracellulare	91
	2698366	2698974	+	MAV_2661	nitroreductase	M. intracellulare	99
	2698994	2701144	+	MAV_2662	putative acyl-CoA dehydrogenase	M. intracellulare	99
	2701158	2702294	+	MAV_2663	lipid-transfer protein	M. intracellulare	96
	2702378	2702701	+	MAV_2664	conserved hypothetical protein	M. intracellulare	98
	2702718	2703539	+	MAV_2665	3-oxoacyl-[acyl-carrier-protein] reductase	M. intracellulare	99
	2703559	2704677	-	MAV_2666	conserved hypothetical protein	M. intracellulare	99
	2704781	2705011	-	MAV_2667	conserved hypothetical protein	M. sp. JLS	80
	2705224	2706366	-	MAV_2668	acyl-CoA dehydrogenase	Rhodococcus wratislaviensis	87
	2706363	2706566	-	MAV_2669	short chain dehydrogenase	M. intracellulare	100
	2706695	2707999	+	MAV_2671	transposase, Mutator family protein	M. sp. JLS	92
	2707976	2708665	-	MAV_2670	retinol dehydrogenase 12	M. intracellulare	100
	2708730	2710229	+	MAV_2672	acyl-CoA synthase	M. intracellulare	99
	2710557	2710922	+	MAV_2673	conserved hypothetical protein	M. intracellulare	89
	2711300	2711560	-	MAV_2674	hypothetical protein	M. intracellulare	99
	2711640	2713220	+	MAV_2675	transposase	M. silvaticum	99
	2713217	2714011	+	MAV_2676	helper protein	M. parascrofulaceum	78
	2714063	2714185	-	MAV_2677	hypothetical protein	M. intracellulare	97
	2714356	2714631	+	MAV_2678	transposase	M. avium	99
	2714631	2715548	+	MAV_2679	transposase	M. avium	99
	2715631	2716002	+	MAV_2680	hydrogenase accessory protein HypB	M. xenopi	87
	2716404	2717459	+	MAV_2681	NADH ubiquinone oxidoreductase, 20 kDa subunit	M. rhodesiae	90
	2717507	2719303	+	MAV_2682	hydrogen:quinone oxidoreductase	M. tusciae	92
	2719307	2720257	+	MAV_2683	conserved hypothetical protein	M. xenopi	69
	2720332	2720898	+	MAV_2684	conserved hypothetical protein	M. xenopi	79
	2720895	2721548	+	MAV_2685	conserved hypothetical protein	M. xenopi	74
	2721545	2722915	+	MAV_2686	conserved hypothetical protein	M. xenopi	75
	2722920	2723489	+	MAV_2687	peptidase M52, hydrogen uptake protein	M. xenopi	76
	2723585	2723788	+	MAV_2688	alpha/beta hydrolase	M. avium	97
	2724085	2724198	+	MAV_2689	hypothetical protein	Methylomicrobium alcaliphilum 20Z	39
	2724520	2725242	-	MAV_2690	haloacid dehalogenase, type II	M. paratuberculosis	98
	2725778	2727358	+	MAV_2691	transposase	M. silvaticum	99
	2727355	2728149	+	MAV_2692	helper protein	M. parascrofulaceum	78
	2728205	2728426	+	MAV_2693	hypothetical protein	Microscilla marina	32
	2728694	2728879	+	MAV_2694	hypothetical protein	M. paratuberculosis	98
	2728924	2729730	-	MAV_2695	acyl-CoA thioesterase family protein	M. paratuberculosis	88
	2729657	2730154	+	MAV_2697	transposase	M. phlei	97
	2729891	2730730	-	MAV_2696	transposase	M. avium	99
	2730808	2731152	-	MAV_2698	ISAfe7, transposase OrfA	M. smegmatis	92
SR-20 (63.9)
	3917497	3918936	+	MAV_3790	integrase/recombinase	M. abscessus	90
	3919180	3920178	+	MAV_3791	ATPase	M. sp. MOTT36Y	80
	3920209	3922743	+	MAV_3792	Y4bN protein	Gordonia bronchialis	67
	3923136	3923282	-	MAV_3793	hypothetical protein	M. indicus pranii	70
	3923290	3924789	-	MAV_3794	replication initiation protein	M. abscessus	78
	3924782	3926224	-	MAV_3795	cell division ftsk/spoIIIe	M. abscessus	86
	3926324	3926662	-	MAV_3796	Pra protein	M. abscessus	93
	3926922	3927719	+	MAV_3797	transcriptional regulator, XRE family protein	M. gilvum	88
	3927727	3928194	+	MAV_3798	nudix hydrolase	M. marinum M	92
	3928208	3928666	-	MAV_3799	metal dependent phosphohydrolase	M. gilvum	81
	3929077	3929349	-	MAV_3800	putative HTH-type transcriptional regulator	M. abscessus	99
	3933023	3933448	-	MAV_3802	conserved hypothetical protein	M. parascrofulaceum	72
	3933523	3934146	-	MAV_3803	transcriptional regulator, TetR family protein	M. abscessus	99
	3934143	3934658	-	MAV_3804	thioesterase family protein	M. abscessus	99
	3934801	3935469	+	MAV_3805	putative transcriptional regulator	M. abscessus	97
	3935650	3936276	-	MAV_3806	dibenzothiophene desulfurization enzyme C	M. goodii	100
	3936431	3936550	+	MAV_3807	hypothetical protein
	3936894	3937847	-	MAV_3808	2'-hydroxybiphenyl-2-sulfinate desulfinase	M. goodii	99
	3937964	3939322	-	MAV_3809	dibenzothiophene desulfurization enzyme A	M. yongonense	87
SR-21 (64.1)
	5173587	5173835	+	MAV_5023	conserved hypothetical protein	Mobiluncus mulieris	47
	5174437	5176800	+	MAV_5024	type I restriction-modification system	M. avium	99
	5176872	5177468	+	MAV_5025	conserved hypothetical protein	Streptomyces sp. SM8	49
	5177519	5178331	+	MAV_5026	conserved hypothetical protein	M. avium	100
	5178332	5179819	+	MAV_5027	type I restriction-modification system	M. avium	99
	5180992	5181192	-	MAV_5028	DNA repair protein RadC	M. avium	98
	5181281	5182555	+	MAV_5030	transposase, Mutator family protein	M. vanbaalenii	94
	5182559	5182756	-	MAV_5031	hypothetical protein	M. smegmatis	92
	5182819	5183520	-	MAV_5032	GntR-family protein transcriptional regulator	M. smegmatis	81
	5183744	5184622	-	MAV_5033	sulfatase-modifying factor 1	M. vaccae	80
	5184637	5185281	-	MAV_5034	transposase	M. rhodesiae	85
	5185455	5185799	+	MAV_5035	ISAfe7, transposase OrfA	M. abscessus	92
	5185877	5186716	+	MAV_5037	transposase	M. avium	97
	5186671	5187039	-	MAV_5036	transposase	M. rhodesiae	76
	5187274	5187402	-	MAV_5038	hypothetical protein
	5187670	5188944	-	MAV_5039	transposase, Mutator family protein	M. vanbaalenii	94
	5188993	5190039	-	MAV_5040	transposase, Mutator family protein	M. avium	100
	5190268	5190579	+	MAV_5041	hypothetical protein	Micrococcus luteus	37
	5190665	5191315	-	MAV_5042	hypothetical protein	M. abscessus	73
	5191312	5191725	-	MAV_5043	hypothetical protein	M. parascrofulaceum	61
	5191806	5192228	-	MAV_5044	hypothetical protein	M. abscessus	58
	5192381	5193013	-	MAV_5045	conserved hypothetical protein	M. parascrofulaceum	63
	5193070	5193756	-	MAV_5046	conserved hypothetical protein	M. abscessus	57
	5193791	5194750	-	MAV_5047	putative Mce family protein	M. massiliense	70
	5194747	5195673	-	MAV_5048	putative Mce family protein	M. massiliense	72
	5195745	5196863	-	MAV_5049	putative Mce family protein	M. abscessus	67
	5196863	5197834	-	MAV_5050	putative Mce family protein	M. abscessus	77
	5197822	5198829	-	MAV_5051	putative Mce family protein	M. abscessus	76
	5198826	5199770	-	MAV_5052	hypothetical protein	M. abscessus	73
	5200797	5201504	-	MAV_5054	ABC transporter integral membrane protein	M. abscessus	91
	5202660	5203292	-	MAV_5055	transcriptional regulator, TetR family protein	M. abscessus	67
	5203177	5205054	+	MAV_5056	PEP-utilizing enzyme, mobile domain protein	M. abscessus	74
	5205054	5205971	+	MAV_5057	hypothetical protein	M. abscessus	79
	5206133	5206630	+	MAV_5058	conserved hypothetical protein	M. abscessus	71
	5206627	5208141	+	MAV_5059	pyruvate, phosphate dikinase	M. intracellulare	76
	5208209	5209363	+	MAV_5060	putative phosphotransferase	M. abscessus	72
	5209717	5210778	+	MAV_5061	conserved hypothetical protein	M. intracellulare	80
	5211213	5212382	+	MAV_5062	pyruvate, water dikinase	M. intracellulare	76
	5212506	5213579	-	MAV_5063	hypothetical protein	M. parascrofulaceum	69
	5213785	5214363	-	MAV_5064	transcriptional regulator, TetR family protein	M. intracellulare	81
	5214617	5215660	+	MAV_5065	hypothetical protein	M. parascrofulaceum	76
	5215967	5216512	-	MAV_5066	transcriptional regulator, TetR family protein	M. rhodesiae	74
	5216730	5216867	+	MAV_5067	hypothetical protein	Serratia sp. AS12	44
	5216899	5218062	+	MAV_5068	putative acyl-CoA dehydrogenase	M. rhodesiae	85
	5218130	5219281	+	MAV_5069	acetyl-CoA acetyltransferase	M. rhodesiae	90
	5219285	5220436	+	MAV_5070	acyl-CoA dehydrogenase	M. rhodesiae	86
	5220495	5221679	-	MAV_5071	acetyl-CoA hydrolase/transferase	M. abscessus	69
	5221672	5223207	-	MAV_5072	NADPH-ferredoxin reductase fpra	M. abscessus	64
	5223185	5223313	+	MAV_5073	hypothetical protein	Bifidobacterium bifidum	41
	5223385	5224206	-	MAV_5074	citrate lyase	M. sp. MOTT36Y	74
	5224319	5225131	-	MAV_5075	phosphotransferase	M. parascrofulaceum	57
	5225547	5227286	-	MAV_5076	acyl-CoA ligase	M. abscessus	69
	5227283	5228896	-	MAV_5077	long chain fatty acid-CoA ligase	M. abscessus	67
	5228937	5229797	-	MAV_5078	peroxisomal hydratase-dehydrogenase-epimerase	M. abscessus	84
	5229908	5231110	-	MAV_5079	thiolase	M. abscessus	89
	5231100	5232455	-	MAV_5080	conserved hypothetical protein	M. rhodesiae	68
	5232452	5233660	-	MAV_5081	acetyl-CoA acetyltransferase	M. rhodesiae	86
	5233657	5233914	-	MAV_5082	conserved hypothetical protein	M. indicus pranii	73
	5233926	5234462	-	MAV_5083	beta subunit of hydroxylase component	M. parascrofulaceum	74
	5234467	5235735	-	MAV_5084	dioxygenase large subunit	M. abscessus	86
	5235732	5236520	-	MAV_5085	enoyl-CoA hydratase	M. abscessus	70
	5236517	5237320	-	MAV_5086	probable enoyl-CoA hydratase	M. rhodesiae	84
	5237317	5238087	-	MAV_5087	enoyl-CoA hydratase/isomerase family protein	M. abscessus	67
	5238084	5238833	-	MAV_5088	3-oxoacyl-[acyl-carrier-protein] reductase	M. rhodesiae	79
	5238948	5239745	+	MAV_5089	oxidoreductase, short chain dehydrogenase	M. sp. MOTT36Y	86
	5239881	5241590	+	MAV_5090	putative dehydrogenase	M. indicus pranii	89
	5241967	5242413	+	MAV_5091	TetR family protein transcriptional regulator	M. parascrofulaceum	70
	5242710	5242985	+	MAV_5092	transposase	M. avium	99
	5242985	5243902	+	MAV_5093	transposase	M. avium	99
	5244388	5244513	-	MAV_5094	conserved domain protein	M. rhodesiae	63
	5244579	5245964	-	MAV_5095	fatty aldehyde dehydrogenase	M. sp. MOTT36Y	82
	5245983	5246774	-	MAV_5096	3-alpha-hydroxysteroid dehydrogenase	M. sp. MOTT36Y	89
	5246782	5248047	-	MAV_5097	NikQ protein	M. sp. MOTT36Y	89
	5248044	5249507	-	MAV_5098	acyl-CoA synthase	M. sp. MOTT36Y	81
	5249586	5249990	-	MAV_5099	conserved hypothetical protein	M. indicus pranii	90
	5250166	5251242	-	MAV_5100	ABC transporter, ATP-binding protein	M. paratuberculosis	96
	5251486	5252076	+	MAV_5101	putative transcriptional regulator	M. indicus pranii	77
	5252138	5253142	+	MAV_5102	P40 protein	M. fortuitum	74
	5253384	5254658	+	MAV_5104	transposase, Mutator family protein	M. vanbaalenii	94
	5254648	5254995	-	MAV_5103	transcriptional regulator, Crp/Fnr family protein	M. intracellulare	76
	5255333	5257597	-	MAV_5105	isocitrate dehydrogenase, NADP-dependent	M. colombiense	87
	5257692	5259551	-	MAV_5106	phosphoenolpyruvate carboxykinase	M. tusciae	78
	5259548	5260174	-	MAV_5107	hypothetical protein	M. tusciae	46
	5260602	5260958	-	MAV_5108	transcriptional regulator, ArsR family protein	Rhodococcus opacus	82
	5261050	5262528	-	MAV_5109	hydrogenase-4, G subunit, putative	M. liflandii	79
	5262525	5263994	-	MAV_5110	hydrogenase-4, F subunit, putative	M. tusciae	73
	5263994	5264656	-	MAV_5111	hydrogenase 4 membrane component	M. canettii	82
	5264669	5265628	-	MAV_5112	hydrogenase-4, C subunit, putative	M. liflandii	86
	5265625	5267487	-	MAV_5113	NADH dehydrogenase subunit n	M. canettii	78
	5267598	5268005	-	MAV_5114	hydrogenase-4, I subunit, putative	M. canettii	88
	5268913	5270187	+	MAV_5116	transposase, Mutator family protein	M. vanbaalenii	94
