# Supplementary material for: Comparative Genome Analysis of Mycobacterium avium Revealed Genetic Diversity in Strains that Cause Pulmonary and Disseminated Disease
Source: PLoS One. 2013 Aug 21;8(8):e71831. doi: 10.1371/journal.pone.0071831 (PMC3749206; doi:10.1371/journal.pone.0071831)
Supplement: Table S4 — Comparison of mce- and esx-related genes in M. tuberculosis H37Rv, M. avium TH135, and M. avium 104 genomes. (XLS) [file pone.0071831.s004.xls]

## Sheet: Sheet1
Table S4. Comparison of mce- and esx-related genes in M. tuberculosis H37Rv, M. avium TH135, and M. avium 104 genomes.
Mce and ESX system	Related gene	M. tuberculosis H37Rv Locus tag	M. avium TH135 Locus tag	M. avium 104 Locus tag
Mce1	mce1A	Rv0169	MAH_4426 (70.0%)(a) MAH_3543 (68.6%) MAH_3544 (68.8%)	MAV_5015 (98.2%)(b) MAV_4125 (98.4%) MAV_4126 (95.6%)
	mce1B	Rv0170	MAH_4425 (78.0%)	MAV_5014 (100%)
	mce1C	Rv0171	MAH_4424 (78.9%)	MAV_5013 (97.1%)
	mce1D	Rv0172	MAH_4423 (79.6%)	MAV_5012 (99.8%)
	mce1E	Rv0173	MAH_4422 (77.7%)	MAV_5011 (100%)
	mce1F	Rv0174	MAH_4421 (77.5%)	MAV_5010 (99.4%)
Mce2	mce2A	Rv0589	MAH_3956 (83.2%)	MAV_4551 (98.5%)
	mce2B	Rv0590	MAH_3955 (79.7%)	MAV_4550 (98.3%)
	mce2C	Rv0591	MAH_3954 (77.0%)	MAV_4549 (100%)
	mce2D	Rv0592	MAH_3953 (79.9%)	MAV_4548 (99.0%)
	mce2E	Rv0593	MAH_3952 (77.0%)	MAV_4547 (98.9%)
	mce2F	Rv0594	MAH_3951 (80.5%)	MAV_4546 (99.4%)
Mce3	mce3A	Rv1966	MAH_1680 (53.0%)	MAV_2532 (50.0%) MAV_2061 (99.8%)
	mce3B	Rv1967	MAH_1681 (57.7%)	MAV_2533 (59.5%) MAV_2062 (98.8%)
	mce3C	Rv1968	MAH_1682 (52.0%)	MAV_2534 (53.0%) MAV_2063 (100%)
	mce3D	Rv1969	MAH_1683 (56.2%)	MAV_2535 (58.8%) MAV_2064 (99.1%)
	mce3E	Rv1970	MAH_1684 (60.5%)	MAV_2536 (60.2%) MAV_2065 (98.0%)
	mce3F	Rv1971	MAH_1685 (55.5%)	MAV_2537 (53.6%) MAV_2069 (99.4%)
Mce4	mce4A	Rv3499c	MAH_0581 (84.3%)	MAV_0657 (99.5%)
	mce4B	Rv3498c	MAH_0582 (84.0%)	MAV_0658 (99.7%)
	mce4C	Rv3497c	MAH_0583 (81.2%)	MAV_0659 (99.2%)
	mce4D	Rv3496c	MAH_0585 (82.6%)	MAV_0660 (99.1%)
	mce4E	Rv3495c	MAH_0586 (82.2%)	MAV_0661 (91.6%)
	mce4F	Rv3494c	MAH_0587 (82.2%)	frameshift
Mce family protein	mceA		MAH_2737	MAV_2388 (100%)
	mceB		MAH_2738	MAV_2387 (100%)
	mceC		MAH_2739	MAV_2386 (98.8%)
	mceD		MAH_2740	MAV_2385 (95.5%)
	mceE		MAH_2741	MAV_2384 (97.0%)
	mceF		MAH_2742	MAV_2383 (98.8%)
Mce family protein	mceA		MAH_0796	MAV_0948 (65.6%)
	mceB		MAH_0797	MAV_0949 (68.8%)
	mceC		MAH_0798	MAV_0950 (73.7%)
	mceD		MAH_0799	MAV_0951 (64.1%)
	mceE		MAH_0800	frameshift
	mceF		MAH_0801	MAV_0953 (58.5%)
Mce family protein	mceA		MAH_0124	MAV_0102 (97.7%)
	mceB		MAH_0125	MAV_0103 (98.6%)
	mceC		MAH_0126	MAV_0104 (99.4%)
	mceD		MAH_0127	MAV_0105 (100%)
	mceE		MAH_0128	MAV_0106 (100%)
	mceF		MAH_0129	MAV_0107 (98.1%)
Mce family protein	mceA			MAV_5047
	mceB			MAV_5048
	mceC			MAV_5049
	mceD			MAV_5050
	mceE			MAV_5051
	mceF			MAV_5052
ESX-1	esxA	Rv3875
	esxB	Rv3874
	eccA1	Rv3868
	eccB1	Rv3869
	eccCa1	Rv3870
	eccCb1	Rv3871
	PE35	Rv3872
	eccD1	Rv3877
	espK	Rv3879c
	eccE1	Rv3882c
	mycP1	Rv3883c
	espD	Rv3614c
	espC	Rv3615c
	espA	Rv3616c
	espB	Rv3881c
	PPE68	Rv3873
	espI	Rv3876
	espJ	Rv3878
	espL	Rv3880c
	espR	Rv3849	MAH_ 0194 (83.3%)	MAV_0180 (100%)
ESX-2	eccA2	Rv3884c	MAH_0176 (88.6%)	MAV_0160 (99.5%)
	eccE2	Rv3885c	MAH_0175 (78.9%)	MAV_0159 (100%)
	mycP2	Rv3886c	MAH_0174 (88.1%)	MAV_0158 (99.2%)
	eccD2	Rv3887c	MAH_0173 (84.5%)	MAV_0157 (99.2%)
	espG2	Rv3889c	MAH_0171 (80.1%)	MAV_0155 (100%)
	esxC	Rv3890c	MAH_0170 (76.8%)	MAV_0154 (100%)
	esxD	Rv3891c	MAH_0169 (76.9%)	MAV_0153 (100%)
	PPE69	Rv3892c	MAH_0168 (70.1%)	frameshift
	PE36	Rv3893c	MAH_0167 (83.1%)	MAV_0151 (100%)
	eccC2	Rv3894c	MAH_4605 (88.7%)	frameshift
	eccB2	Rv3895c	MAH_4606 (86.4%)	MAV_5285 (100%)
ESX-3	eccA3	Rv0282	MAH_4285 (86.8%)	MAV_4871 (99.8%)
	eccB3	Rv0283	MAH_4284 (74.1%)	MAV_4870 (99.3%)
	eccC3	Rv0284	MAH_4283 (85.6%)	frameshift
	PE5	Rv0285	MAH_4282 (86.1%)	MAV_4868 (100%)
	PPE4	Rv0286	MAH_4281 (54.7%)	MAV_4867 (99.6%)
	esxH	Rv0288	MAH_4279 (79.2%)	MAV_4865 (100%)
	espG3	Rv0289	MAH_4278 (77.1%)	MAV_4864 (100%)
	eccD3	Rv0290	MAH_4277 (80.0%)	MAV_4863 (99.4%)
	mycP3	Rv0291	MAH_4276 (70.3%)	MAV_4862 (99.4%)
	eccE3	Rv0292	MAH_4275 (62.0%)	MAV_4860 (98.8%)
	esxG	Rv0287	MAH_4280 (84.2%)	MAV_4866 (100%)
ESX-4	esxT	Rv3444c	MAH_3795 (77.3%)	MAV_4387 (99.0%)
	esxU	Rv3445c	MAH_3796 (81.0%)	MAV_4388 (96.7%)
	eccC4	Rv3447c	MAH_3798 (61.6%)	MAV_4390 (99.1%)
	cccD4	Rv3448	MAH_3799 (47.2%)	MAV_4391 (98.0%)
	mycP4	Rv3449	MAH_3800 (72.8%)	MAV_4393 (97.9%)
	eccB4	Rv3450c	MAH_3801 (58.5%)	MAV_4392 (94.3%)
ESX-5	eccA5	Rv1798	MAH_2374 (89.3%)	MAV_2916 (99.8%)
	eccE5	Rv1797	MAH_2373 (65.2%)	MAV_2917 (99.5%)
	mycP5	Rv1796	MAH_2372 (71.0%)	MAV_2918 (99.5%)
	eccD5	Rv1795	MAH_2371 (79.3%)	MAV_2919 (99.2%)
	esxN	Rv1793	MAH_2369 (93.6%)	MAV_2921 (100%)
	esxM	frameshift	MAH_2368	MAV_2922 (100%)
	eccC5	Rv1783	MAH_2355 (90.0%)	MAV_2932 (99.9%)
	eccB5	Rv1782	MAH_2354 (82.6%)	MAV_2933 (99.8%)
	PPE41	Rv2430c
	PPE25	Rv1787	MAH_2564 (43.9%)	MAV_2928 (95.7%)
	PE18	Rv1788	MAH_2367 (89.7%)	MAV_2915 (65.9%)
	PPE26	Rv1789	MAH_2361 (55.5%)	MAV_2924 (99.3%)
	PPE27	Rv1790
	PE19	Rv1791
(a)Amino acid sequence identity of Mce- and Esx-related proteins in M. avium TH135 in relation to the corresponding proteins in M. tuberculosis H37Rv (b)Amino acid sequence identity of Mce- and Esx-related proteins in M. avium 104 in relation to the corresponding proteins in M. avium TH135 Blank rows, no homologous Mce- and Esx-related proteins
