# Supplementary material for: Comparative Genome Analysis of Mycobacterium avium Revealed Genetic Diversity in Strains that Cause Pulmonary and Disseminated Disease
Source: PLoS One. 2013 Aug 21;8(8):e71831. doi: 10.1371/journal.pone.0071831 (PMC3749206; doi:10.1371/journal.pone.0071831)
Supplement: Table S5 — The presence of strain TH135- and 104-specific genes for M. avium isolates, including 63 clinical strains and strain 104. (XLS) [file pone.0071831.s005.xls]

## Sheet: Sheet1
Table S5. The presence of strain TH135- and 104-specific genes for M. avium isolates, including 63 clinical strains and strain 104.
Isolate	TH135-specific region and gene						104-specific region and gene
	SR-1	SR-2	SR-3	SR-5	SR-9	SR-10	SR-11	SR-12	SR-14	SR-16	SR19	SR-21
	MAH_0016	MAH_0798	MAH_1001	MAH_2592	MAH_3208	MAH_4506	MAV_0264	MAV_0482	MAV_0828	MAV_1807	MAV_2532	MAV_5049
TH5	-	+	+	+	+	+	-	-	-	-	-	-
TH7	-	-	+	-	-	-	-	-	-	-	-	-
TH8	-	-	-	-	-	+	-	-	-	-	-	+
TH9	-	-	+	-	-	+	-	-	-	-	-	+
TH11	-	-	+	-	+	+	-	-	-	-	-	-
TH13	-	+	+	-	+	+	-	-	-	-	-	-
TH16	-	+	+	-	+	+	-	-	-	-	-	-
TH19	-	+	+	+	+	+	-	-	-	-	-	-
TH20	-	+	+	+	-	+	-	-	-	-	-	-
TH27	-	+	+	-	+	+	-	-	-	-	-	-
TH28	-	+	+	-	+	+	-	-	-	-	-	-
TH29	-	-	+	-	-	-	-	-	-	-	+	+
TH35	-	-	+	-	-	+	-	-	-	-	-	-
TH36	-	-	+	-	-	-	-	-	-	-	-	-
TH50	-	-	+	-	-	-	-	-	-	-	-	-
TH52	-	-	+	-	-	-	-	-	-	-	+	+
TH60	-	+	+	-	+	+	-	-	-	-	-	-
TH66	-	-	+	-	+	-	-	-	-	-	-	-
TH72	-	-	+	-	-	-	-	-	-	-	-	+
TH75	-	-	+	-	-	-	-	-	-	-	-	-
TH76	-	-	+	-	-	+	-	-	-	-	-	-
TH79	-	-	+	-	-	-	-	-	-	-	-	-
TH82	-	-	+	+	-	-	-	-	-	-	-	-
TH83	-	-	+	-	-	-	-	-	-	-	-	-
TH86	-	+	+	+	+	+	-	-	-	-	-	+
TH87	-	+	+	+	-	-	-	-	-	-	-	-
TH88	-	-	+	-	-	-	-	-	-	-	-	+
TH89	-	-	+	-	-	-	-	-	-	-	-	+
TH94	-	+	+	-	+	+	-	-	-	-	-	-
TH102	-	-	-	+	-	-	-	-	-	-	-	-
TH116	-	-	+	-	+	+	-	-	-	-	-	-
TH118	-	-	+	+	-	-	-	-	-	-	-	-
TH131	-	-	+	-	-	-	-	-	-	-	-	-
TH135	+	+	+	+	+	+	-	-	-	-	-	-
TH136	-	+	+	+	-	+	-	-	-	-	-	-
104	-	-	-	-	-	-	+	+	+	+	+	+
HIV26	-	+	+	-	+	+	-	-	-	-	-	+
HIV27	-	-	+	-	-	-	-	-	-	-	-	-
HIV28	-	-	+	-	-	-	-	-	-	-	-	-
HIV29	-	+	+	-	+	+	-	-	-	-	-	+
HIV30	-	-	+	-	-	-	-	-	-	+	+	+
HIV31	-	-	-	-	-	-	-	-	-	-	-	-
HIV33	-	-	+	-	-	+	-	-	-	-	-	-
HIV34	-	+	+	-	+	+	-	-	-	-	-	+
HIV35	-	-	-	-	-	-	-	-	-	-	-	-
HIV45	-	+	-	-	+	+	-	-	-	-	-	-
HIV46	-	-	+	-	-	-	-	-	-	-	-	-
HIV47	-	-	+	-	-	-	-	-	-	-	-	-
HIV48	-	-	+	-	-	-	-	-	-	-	-	-
HIV49	-	-	+	-	-	-	-	-	-	-	-	+
HIV50	-	-	+	-	-	-	-	-	-	+	+	+
HIV51	-	-	-	-	-	-	-	-	-	-	-	-
HIV53	-	+	+	-	+	+	-	-	-	-	-	-
HIV54	-	-	-	-	-	-	-	-	-	-	-	-
HIV55	-	-	-	-	-	-	-	-	-	+	-	-
HIV57	-	-	-	-	-	-	-	-	-	-	-	-
HIV58	-	-	+	-	-	-	-	-	-	-	-	-
HIV59	-	-	+	-	-	-	-	-	-	-	-	-
HIV61	-	-	-	-	-	-	-	-	-	-	-	-
HIV63	-	-	+	-	-	-	-	-	-	-	-	-
HIV64	-	-	-	-	-	-	-	-	-	-	-	+
HIV65	-	-	+	-	-	-	-	-	-	+	-	-
HIV666	-	-	+	-	+	+	-	-	-	-	-	-
HIV675	-	-	-	-	-	-	-	-	+	+	+	+
+, positive; -, negative.
TH: strains from the sputa of patients with pulmonary MAC disease.
HIV: strains from the blood of HIV-positive patients with disseminated MAC desiase.
